# Supplementary material for: A crystal-structural study of Pauling–Corey rippled sheets
Source: Chem Sci. 2021 Dec 8;13(3):671–80. doi: 10.1039/d1sc05731f (PMC8768883; doi:10.1039/d1sc05731f)
Supplement: SC-013-D1SC05731F-s002 [file SC-013-D1SC05731F-s002.cif]

# Electronic Supplementary Material (ESI) for Chemical Science.
# This journal is © The Royal Society of Chemistry 2021

####################################################################### 
# 
# This file contains crystal structure data downloaded from the 
# Cambridge Structural Database (CSD) hosted by the Cambridge 
# Crystallographic Data Centre (CCDC).
# 
# Full information about CCDC data access policies and citation 
# guidelines are available at http://www.ccdc.cam.ac.uk/access/V1 
# 
# Audit and citation data items may have been added by the CCDC. 
# Please retain this information to preserve the provenance of 
# this file and to allow appropriate attribution of the data. 
# 
#######################################################################

data_be_134_fff_man
_database_code_depnum_ccdc_archive 'CCDC 2124137'
loop_
_audit_author_name
_audit_author_address
'Timothy Johnstone'
;University of California, Santa Cruz
United States of America
;
_audit_update_record             
;
2021-11-24 deposited with the CCDC.	2021-12-08 downloaded from the CCDC.
;
_audit_creation_date             2021-05-28
_audit_creation_method           
;
Olex2 1.3-ac4
(compiled 2020.11.27 svn.r5f609507 for Rigaku Oxford Diffraction, GUI svn.r6214)
;
_shelx_SHELXL_version_number     2018/3
_chemical_name_common            ?
_chemical_name_systematic        ?
_chemical_formula_moiety         'C27 H29 N3 O4'
_chemical_formula_sum            'C27 H29 N3 O4'
_chemical_formula_weight         459.53
_chemical_melting_point          ?
_chemical_oxdiff_formula         'C27 H29 N3 O4'
loop_
_atom_type_symbol
_atom_type_description
_atom_type_scat_dispersion_real
_atom_type_scat_dispersion_imag
_atom_type_scat_source
C C 0.0181 0.0091 'International Tables Vol C Tables 4.2.6.8 and 6.1.1.4'
H H 0.0000 0.0000 'International Tables Vol C Tables 4.2.6.8 and 6.1.1.4'
N N 0.0311 0.0180 'International Tables Vol C Tables 4.2.6.8 and 6.1.1.4'
O O 0.0492 0.0322 'International Tables Vol C Tables 4.2.6.8 and 6.1.1.4'

_shelx_space_group_comment       
;
The symmetry employed for this shelxl refinement is uniquely defined
by the following loop, which should always be used as a source of
symmetry information in preference to the above space-group names.
They are only intended as comments.
;
_space_group_crystal_system      monoclinic
_space_group_IT_number           14
_space_group_name_H-M_alt        'P 1 21/c 1'
_space_group_name_Hall           '-P 2ybc'
loop_
_space_group_symop_operation_xyz
'x, y, z'
'-x, y+1/2, -z+1/2'
'-x, -y, -z'
'x, -y-1/2, z-1/2'

_cell_length_a                   11.3563(5)
_cell_length_b                   16.7472(6)
_cell_length_c                   12.6545(6)
_cell_angle_alpha                90
_cell_angle_beta                 101.483(4)
_cell_angle_gamma                90
_cell_volume                     2358.54(18)
_cell_formula_units_Z            4
_cell_measurement_reflns_used    11046
_cell_measurement_temperature    100.00(11)
_cell_measurement_theta_max      76.0240
_cell_measurement_theta_min      3.9510
_shelx_estimated_absorpt_T_max   0.979
_shelx_estimated_absorpt_T_min   0.932
_exptl_absorpt_coefficient_mu    0.709
_exptl_absorpt_correction_T_max  1.000
_exptl_absorpt_correction_T_min  0.910
_exptl_absorpt_correction_type   gaussian
_exptl_absorpt_process_details   
;
CrysAlisPro 1.171.41.110a (Rigaku Oxford Diffraction, 2021)
Numerical absorption correction based on gaussian integration over
a multifaceted crystal model
Empirical absorption correction using spherical harmonics,
implemented in SCALE3 ABSPACK scaling algorithm.
;
_exptl_absorpt_special_details   ?
_exptl_crystal_colour            colorless
_exptl_crystal_density_diffrn    1.294
_exptl_crystal_density_meas      ?
_exptl_crystal_density_method    ?
_exptl_crystal_description       needle
_exptl_crystal_F_000             976
loop_
_exptl_crystal_face_index_h
_exptl_crystal_face_index_k
_exptl_crystal_face_index_l
_exptl_crystal_face_perp_dist
-1 2 0 0.0345
1 -2 0 0.0478
1 1 -2 0.0452
-1 2 2 0.0461
1 -2 -2 0.0461
2 1 0 0.0095
-2 -1 0 0.0191
2 -1 0 0.0213
2 -1 1 0.0168
-2 1 0 0.0240
-1 -2 1 0.0373
0 1 0 0.0345
1 1 -1 0.0387
-1 0 0 0.0199

_exptl_crystal_size_max          0.1
_exptl_crystal_size_mid          0.09
_exptl_crystal_size_min          0.03
loop_
_exptl_oxdiff_crystal_face_indexfrac_h
_exptl_oxdiff_crystal_face_indexfrac_k
_exptl_oxdiff_crystal_face_indexfrac_l
_exptl_oxdiff_crystal_face_x
_exptl_oxdiff_crystal_face_y
_exptl_oxdiff_crystal_face_z
-1.0003 2.0002 0.0024 -0.0259 0.1670 0.1560
1.0003 -2.0002 -0.0024 0.0259 -0.1670 -0.1560
1.0004 1.0027 -2.0002 -0.0268 0.1989 -0.1884
-1.0017 1.9981 2.0023 0.1408 0.0339 0.2835
1.0017 -1.9981 -2.0023 -0.1408 -0.0339 -0.2835
1.9985 1.0010 -0.0012 0.2418 0.0539 -0.1535
-1.9985 -1.0010 0.0012 -0.2418 -0.0539 0.1535
1.9993 -0.9995 -0.0026 0.1658 -0.1013 -0.2169
1.9986 -1.0006 0.9974 0.2491 -0.1679 -0.1532
-1.9993 0.9995 0.0026 -0.1658 0.1013 0.2169
-0.9993 -2.0020 0.9995 -0.0945 -0.2099 0.0929
-0.0004 1.0003 0.0007 0.0380 0.0776 0.0317
0.9997 1.0017 -1.0002 0.0565 0.1323 -0.1247
-0.9994 -0.0004 0.0009 -0.1019 0.0118 0.0926

_exptl_transmission_factor_max   ?
_exptl_transmission_factor_min   ?
_diffrn_reflns_av_R_equivalents  0.0500
_diffrn_reflns_av_unetI/netI     0.0307
_diffrn_reflns_Laue_measured_fraction_full 0.997
_diffrn_reflns_Laue_measured_fraction_max 0.997
_diffrn_reflns_limit_h_max       10
_diffrn_reflns_limit_h_min       -13
_diffrn_reflns_limit_k_max       20
_diffrn_reflns_limit_k_min       -20
_diffrn_reflns_limit_l_max       15
_diffrn_reflns_limit_l_min       -14
_diffrn_reflns_number            23314
_diffrn_reflns_point_group_measured_fraction_full 0.997
_diffrn_reflns_point_group_measured_fraction_max 0.997
_diffrn_reflns_theta_full        67.064
_diffrn_reflns_theta_max         67.064
_diffrn_reflns_theta_min         4.436
_diffrn_ambient_environment      N~2~
_diffrn_ambient_temperature      100.00(11)
_diffrn_detector                 'Hybrid Pixel Array Detector'
_diffrn_detector_area_resol_mean 10.0000
_diffrn_detector_type            HyPix
_diffrn_measured_fraction_theta_full 0.997
_diffrn_measured_fraction_theta_max 0.997
_diffrn_measurement_details      
;
List of Runs (angles in degrees, time in seconds):

  # Type    Start    End  Width  t~exp~   \w     \q     \k     \f   Frames
#--------------------------------------------------------------------------
  1  \w    -77.00  24.00   0.50    9.66    --  -48.41  97.00 -62.00  202
  2  \w      7.00  69.00   0.50    9.66    --   48.41 -97.00-170.00  124
  3  \w   -135.00-107.00   0.50   38.63    --  -84.25 -97.00-170.00   56
  4  \w    -69.00 -43.00   0.50   38.63    --  -84.25  97.00 -62.00   52
  5  \w     58.00  85.00   0.50   38.63    --  105.75 -97.00-170.00   54
  6  \w    119.00 174.00   0.50   38.63    --  105.75  97.00 -62.00  110
  7  \w    -54.00 -11.00   0.50    9.66    --  -48.41  57.00 -90.00   86
  8  \w     -7.00  24.00   0.50    9.66    --  -48.41  57.00 -90.00   62
  9  \w   -116.00 -84.00   0.50    9.66    --  -48.41 -57.00-150.00   64
 10  \w   -115.00 -87.00   0.50    9.66    --  -48.41-125.00 -90.00   56
 11  \w   -118.00 -87.00   0.50    9.66    --  -48.41-125.00   0.00   62
 12  \w   -116.00 -86.00   0.50    9.66    --  -48.41 -57.00   0.00   60
 13  \w     82.00 115.00   0.50    9.66    --   48.41  57.00 -60.00   66
 14  \w     86.00 119.00   0.50    9.66    --   48.41  57.00   0.00   66
 15  \w     84.00 119.00   0.50    9.66    --   48.41  57.00 -30.00   70
 16  \w    -42.00 -15.00   0.50   38.63    --  -84.25  38.00 150.00   54
 17  \w    -41.00 -16.00   0.50   38.63    --  -84.25  38.00-120.00   50
 18  \w    -41.00 -15.00   0.50   38.63    --  -84.25  38.00 -60.00   52
 19  \w    -41.00 -13.00   0.50   38.63    --  -84.25  38.00 120.00   56
 20  \w    -42.00 -17.00   0.50   38.63    --  -84.25  38.00 -90.00   50
 21  \w   -137.00-110.00   0.50   38.63    --  -84.25 -99.00 120.00   54
 22  \w   -145.00-101.00   0.50   38.63    --  -84.25 -77.00   0.00   88
 23  \w     35.00  60.00   0.50   38.63    --  105.75 -57.00  90.00   50
 24  \w     35.00  66.00   0.50   38.63    --  105.75 -57.00 120.00   62
 25  \w     35.00  61.00   0.50   38.63    --  105.75 -99.00  90.00   52
 26  \w     99.00 176.00   0.50   38.63    --  105.75  38.00   0.00  154
 27  \w    101.00 173.00   0.50   38.63    --  105.75  38.00 -60.00  144
 28  \w     36.00 107.00   0.50   38.63    --  105.75-125.00  90.00  142
 29  \w     38.00  66.00   0.50   38.63    --  105.75 -57.00 -90.00   56
 30  \w     37.00  63.00   0.50   38.63    --  105.75 -57.00   0.00   52
 31  \w     79.00 106.00   0.50   38.63    --  105.75 -77.00-180.00   54
 32  \w     69.00 104.00   0.50   38.63    --  105.75 -99.00 -90.00   70
 33  \w     97.00 172.00   0.50   38.63    --  105.75  57.00  60.00  150
 34  \w     35.00  60.00   0.50   38.63    --  105.75 -77.00-180.00   50
 35  \w     38.00  64.00   0.50   38.63    --  105.75 -99.00 -60.00   52
 36  \w     78.00 106.00   0.50   38.63    --  105.75 -99.00 -60.00   56
 37  \w     41.00  66.00   0.50   38.63    --  105.75 -57.00  60.00   50
 38  \w     40.00  67.00   0.50   38.63    --  105.75 -99.00 -90.00   54
 39  \w     78.00 106.00   0.50   38.63    --  105.75 -99.00 150.00   56
 40  \w     34.00  68.00   0.50   38.63    --  105.75 -99.00 150.00   68
 41  \w     43.00 110.00   0.50   38.63    --  105.75-125.00  60.00  134
 42  \w    124.00 170.00   0.50   38.63    --  105.75  57.00   0.00   92
 43  \w     34.00  59.00   0.50   38.63    --  105.75 -57.00 -60.00   50
 44  \w     38.00 106.00   0.50   38.63    --  105.75 -99.00-150.00  136
 45  \w     34.00  66.00   0.50   38.63    --  105.75 -57.00-150.00   64
 46  \w     70.00 106.00   0.50   38.63    --  105.75 -99.00  90.00   72
 47  \w     39.00  66.00   0.50   38.63    --  105.75 -57.00 -30.00   54
 48  \w     79.00 104.00   0.50   38.63    --  105.75 -77.00  60.00   50
 49  \w     99.00 168.00   0.50   38.63    --  105.75  38.00  30.00  138
;
_diffrn_measurement_device       'four-circle diffractometer'
_diffrn_measurement_device_type  'XtaLAB Synergy, Dualflex, HyPix'
_diffrn_measurement_method       '\w scans'
_diffrn_orient_matrix_type       
'CrysAlisPro convention (1999,Acta A55,543-557)'
_diffrn_orient_matrix_UB_11      0.1020083000
_diffrn_orient_matrix_UB_12      0.0379729000
_diffrn_orient_matrix_UB_13      0.0834681000
_diffrn_orient_matrix_UB_21      -0.0119451000
_diffrn_orient_matrix_UB_22      0.0776222000
_diffrn_orient_matrix_UB_23      -0.0664952000
_diffrn_orient_matrix_UB_31      -0.0926262000
_diffrn_orient_matrix_UB_32      0.0316124000
_diffrn_orient_matrix_UB_33      0.0637063000
_diffrn_radiation_monochromator  mirror
_diffrn_radiation_probe          x-ray
_diffrn_radiation_type           'Cu K\a'
_diffrn_radiation_wavelength     1.54184
_diffrn_source                   'micro-focus sealed X-ray tube'
_diffrn_source_type              'PhotonJet (Cu) X-ray Source'
_reflns_Friedel_coverage         0.000
_reflns_Friedel_fraction_full    .
_reflns_Friedel_fraction_max     .
_reflns_number_gt                3438
_reflns_number_total             4187
_reflns_odcompleteness_completeness 99.59
_reflns_odcompleteness_iscentric 1
_reflns_odcompleteness_theta     66.97
_reflns_special_details          
;
 Reflections were merged by SHELXL according to the crystal
 class for the calculation of statistics and refinement.
 
 _reflns_Friedel_fraction is defined as the number of unique
 Friedel pairs measured divided by the number that would be
 possible theoretically, ignoring centric projections and
 systematic absences.
;
_reflns_threshold_expression     'I > 2\s(I)'
_computing_cell_refinement       'CrysAlisPro 1.171.41.110a (Rigaku OD, 2021)'
_computing_data_collection       'CrysAlisPro 1.171.41.110a (Rigaku OD, 2021)'
_computing_data_reduction        'CrysAlisPro 1.171.41.110a (Rigaku OD, 2021)'
_computing_molecular_graphics    'Olex2 1.3-ac4 (Dolomanov et al., 2009)'
_computing_publication_material  'Olex2 1.3-ac4 (Dolomanov et al., 2009)'
_computing_structure_refinement  'SHELXL 2018/3 (Sheldrick, 2015)'
_computing_structure_solution    'SHELXT 2018/2 (Sheldrick, 2018)'
_refine_diff_density_max         0.295
_refine_diff_density_min         -0.279
_refine_diff_density_rms         0.048
_refine_ls_extinction_coef       .
_refine_ls_extinction_method     none
_refine_ls_goodness_of_fit_ref   1.036
_refine_ls_hydrogen_treatment    mixed
_refine_ls_matrix_type           full
_refine_ls_number_parameters     323
_refine_ls_number_reflns         4187
_refine_ls_number_restraints     5
_refine_ls_R_factor_all          0.0554
_refine_ls_R_factor_gt           0.0443
_refine_ls_restrained_S_all      1.036
_refine_ls_shift/su_max          0.000
_refine_ls_shift/su_mean         0.000
_refine_ls_structure_factor_coef Fsqd
_refine_ls_weighting_details     
'w=1/[\s^2^(Fo^2^)+(0.0708P)^2^+0.5612P] where P=(Fo^2^+2Fc^2^)/3'
_refine_ls_weighting_scheme      calc
_refine_ls_wR_factor_gt          0.1122
_refine_ls_wR_factor_ref         0.1181
_refine_special_details          ?
_olex2_refinement_description    
;
1. Fixed Uiso
 At 1.2 times of:
  All C(H) groups, All C(H,H) groups, All N(H) groups
 At 1.5 times of:
  All N(H,H,H) groups
2. Restrained distances
 N1-H1A = N1-H1B = N1-H1C
 0.91 with sigma of 0.02
 N2-H2 = N3-H3
 0.88 with sigma of 0.02
3.a Ternary CH refined with riding coordinates:
 C12(H12), C22(H22), C32(H32)
3.b Secondary CH2 refined with riding coordinates:
 C13(H13A,H13B), C23(H23A,H23B), C33(H33A,H33B)
3.c Aromatic/amide H refined with riding coordinates:
 C15(H15), C16(H16), C17(H17), C18(H18), C19(H19), C25(H25), C26(H26),
 C27(H27), C28(H28), C29(H29), C35(H35), C36(H36), C37(H37), C38(H38), C39(H39)
;
_atom_sites_solution_hydrogens   mixed
_atom_sites_solution_primary     dual
_atom_sites_solution_secondary   difmap
loop_
_atom_site_label
_atom_site_type_symbol
_atom_site_fract_x
_atom_site_fract_y
_atom_site_fract_z
_atom_site_U_iso_or_equiv
_atom_site_adp_type
_atom_site_occupancy
_atom_site_site_symmetry_order
_atom_site_calc_flag
_atom_site_refinement_flags_posn
_atom_site_refinement_flags_adp
_atom_site_refinement_flags_occupancy
_atom_site_disorder_assembly
_atom_site_disorder_group
N1 N 0.46607(13) 0.75782(8) 0.60379(11) 0.0259(3) Uani 1 1 d D . . . .
H1A H 0.4902(18) 0.7237(12) 0.6618(14) 0.039 Uiso 1 1 d D U . . .
H1B H 0.4338(18) 0.8040(11) 0.6257(17) 0.039 Uiso 1 1 d D U . . .
H1C H 0.5349(16) 0.7699(13) 0.5779(17) 0.039 Uiso 1 1 d D U . . .
O1 O 0.47361(15) 0.59082(7) 0.54853(10) 0.0472(4) Uani 1 1 d . . . . .
C11 C 0.44270(16) 0.64479(9) 0.48325(13) 0.0268(4) Uani 1 1 d . . . . .
C12 C 0.37774(15) 0.71761(9) 0.51725(13) 0.0256(4) Uani 1 1 d . . . . .
H12 H 0.353687 0.754554 0.454584 0.031 Uiso 1 1 calc R U . . .
C13 C 0.26669(16) 0.69134(10) 0.55939(14) 0.0291(4) Uani 1 1 d . . . . .
H13A H 0.212823 0.661031 0.502145 0.035 Uiso 1 1 calc R U . . .
H13B H 0.291960 0.655020 0.621492 0.035 Uiso 1 1 calc R U . . .
C14 C 0.19761(15) 0.76060(10) 0.59417(13) 0.0269(4) Uani 1 1 d . . . . .
C15 C 0.20519(16) 0.77727(11) 0.70257(14) 0.0315(4) Uani 1 1 d . . . . .
H15 H 0.251665 0.743697 0.755505 0.038 Uiso 1 1 calc R U . . .
C16 C 0.14538(17) 0.84273(12) 0.73467(15) 0.0370(4) Uani 1 1 d . . . . .
H16 H 0.152161 0.853897 0.809245 0.044 Uiso 1 1 calc R U . . .
C17 C 0.07610(17) 0.89162(11) 0.65857(16) 0.0369(4) Uani 1 1 d . . . . .
H17 H 0.035617 0.936398 0.680613 0.044 Uiso 1 1 calc R U . . .
C18 C 0.06627(16) 0.87474(11) 0.54999(16) 0.0344(4) Uani 1 1 d . . . . .
H18 H 0.017891 0.907521 0.497263 0.041 Uiso 1 1 calc R U . . .
C19 C 0.12711(16) 0.80991(10) 0.51821(14) 0.0307(4) Uani 1 1 d . . . . .
H19 H 0.120551 0.799026 0.443588 0.037 Uiso 1 1 calc R U . . .
N2 N 0.46262(13) 0.64492(8) 0.38338(11) 0.0248(3) Uani 1 1 d D . . . .
H2 H 0.4577(17) 0.6914(10) 0.3509(15) 0.030 Uiso 1 1 d D U . . .
O2 O 0.41600(11) 0.59172(6) 0.16386(9) 0.0268(3) Uani 1 1 d . . . . .
C21 C 0.46038(14) 0.54731(9) 0.23970(12) 0.0221(3) Uani 1 1 d . . . . .
C22 C 0.53207(15) 0.58160(9) 0.34449(13) 0.0244(3) Uani 1 1 d . . . . .
H22 H 0.549028 0.538296 0.399848 0.029 Uiso 1 1 calc R U . . .
C23 C 0.65172(15) 0.61613(9) 0.32499(13) 0.0269(4) Uani 1 1 d . . . . .
H23A H 0.634487 0.656663 0.267024 0.032 Uiso 1 1 calc R U . . .
H23B H 0.693542 0.643260 0.391445 0.032 Uiso 1 1 calc R U . . .
C24 C 0.73407(15) 0.55310(9) 0.29368(14) 0.0262(4) Uani 1 1 d . . . . .
C25 C 0.72424(16) 0.53092(11) 0.18647(14) 0.0319(4) Uani 1 1 d . . . . .
H25 H 0.667526 0.557027 0.132127 0.038 Uiso 1 1 calc R U . . .
C26 C 0.79674(17) 0.47077(11) 0.15787(15) 0.0348(4) Uani 1 1 d . . . . .
H26 H 0.787706 0.455021 0.084572 0.042 Uiso 1 1 calc R U . . .
C27 C 0.88188(16) 0.43396(10) 0.23617(15) 0.0332(4) Uani 1 1 d . . . . .
H27 H 0.931962 0.393363 0.216667 0.040 Uiso 1 1 calc R U . . .
C28 C 0.89378(17) 0.45649(10) 0.34293(15) 0.0339(4) Uani 1 1 d . . . . .
H28 H 0.952912 0.431938 0.396805 0.041 Uiso 1 1 calc R U . . .
C29 C 0.81921(16) 0.51501(10) 0.37125(14) 0.0316(4) Uani 1 1 d . . . . .
H29 H 0.826562 0.529240 0.444947 0.038 Uiso 1 1 calc R U . . .
N3 N 0.45310(12) 0.46782(7) 0.23175(11) 0.0229(3) Uani 1 1 d D . . . .
H3 H 0.4853(16) 0.4400(11) 0.2892(13) 0.027 Uiso 1 1 d D U . . .
O3 O 0.51092(11) 0.31270(6) 0.19549(9) 0.0281(3) Uani 1 1 d . . . . .
O4 O 0.39794(11) 0.31430(7) 0.02827(9) 0.0313(3) Uani 1 1 d . . . . .
C31 C 0.43948(14) 0.34513(9) 0.11773(13) 0.0249(4) Uani 1 1 d . . . . .
C32 C 0.39482(15) 0.43054(9) 0.13083(12) 0.0247(3) Uani 1 1 d . . . . .
H32 H 0.415136 0.463285 0.070831 0.029(5) Uiso 1 1 calc R . . . .
C33 C 0.25696(15) 0.43080(10) 0.11736(14) 0.0281(4) Uani 1 1 d . . . . .
H33A H 0.229989 0.485574 0.129930 0.034 Uiso 1 1 calc R U . . .
H33B H 0.220688 0.415887 0.042229 0.034 Uiso 1 1 calc R U . . .
C34 C 0.21206(14) 0.37420(10) 0.19338(13) 0.0265(4) Uani 1 1 d . . . . .
C35 C 0.16885(15) 0.29924(10) 0.15733(14) 0.0299(4) Uani 1 1 d . . . . .
H35 H 0.165943 0.284881 0.084229 0.036 Uiso 1 1 calc R U . . .
C36 C 0.12990(17) 0.24501(11) 0.22590(15) 0.0343(4) Uani 1 1 d . . . . .
H36 H 0.100165 0.194241 0.199649 0.041 Uiso 1 1 calc R U . . .
C37 C 0.13460(17) 0.26526(12) 0.33281(15) 0.0380(4) Uani 1 1 d . . . . .
H37 H 0.108855 0.228361 0.380540 0.046 Uiso 1 1 calc R U . . .
C38 C 0.17704(17) 0.33957(13) 0.36932(15) 0.0402(5) Uani 1 1 d . . . . .
H38 H 0.180223 0.353631 0.442568 0.048 Uiso 1 1 calc R U . . .
C39 C 0.21511(16) 0.39402(11) 0.30053(15) 0.0341(4) Uani 1 1 d . . . . .
H39 H 0.243402 0.445075 0.326813 0.041 Uiso 1 1 calc R U . . .

loop_
_atom_site_aniso_label
_atom_site_aniso_U_11
_atom_site_aniso_U_22
_atom_site_aniso_U_33
_atom_site_aniso_U_23
_atom_site_aniso_U_13
_atom_site_aniso_U_12
N1 0.0382(8) 0.0156(6) 0.0250(7) -0.0012(5) 0.0088(6) 0.0000(6)
O1 0.0955(11) 0.0232(6) 0.0263(7) 0.0070(5) 0.0202(7) 0.0182(7)
C11 0.0438(10) 0.0143(7) 0.0230(8) 0.0005(6) 0.0083(7) 0.0005(7)
C12 0.0413(9) 0.0156(7) 0.0200(8) -0.0005(6) 0.0062(7) 0.0014(6)
C13 0.0413(10) 0.0196(8) 0.0260(9) -0.0005(6) 0.0061(7) -0.0034(7)
C14 0.0324(9) 0.0213(8) 0.0279(9) 0.0000(7) 0.0081(7) -0.0056(6)
C15 0.0344(9) 0.0337(9) 0.0258(9) -0.0017(7) 0.0045(7) -0.0029(7)
C16 0.0388(10) 0.0418(10) 0.0312(10) -0.0090(8) 0.0090(8) -0.0039(8)
C17 0.0359(10) 0.0287(9) 0.0491(12) -0.0061(8) 0.0158(8) -0.0027(7)
C18 0.0333(9) 0.0294(9) 0.0405(10) 0.0075(8) 0.0077(8) -0.0026(7)
C19 0.0371(9) 0.0281(9) 0.0273(9) 0.0018(7) 0.0075(7) -0.0039(7)
N2 0.0401(8) 0.0155(6) 0.0197(7) 0.0028(5) 0.0080(6) 0.0052(6)
O2 0.0403(7) 0.0149(5) 0.0241(6) 0.0026(4) 0.0033(5) 0.0004(5)
C21 0.0288(8) 0.0160(7) 0.0229(8) 0.0019(6) 0.0082(6) 0.0009(6)
C22 0.0366(9) 0.0153(7) 0.0212(8) 0.0012(6) 0.0059(7) 0.0058(6)
C23 0.0337(9) 0.0192(8) 0.0266(9) -0.0039(6) 0.0029(7) 0.0015(7)
C24 0.0300(8) 0.0182(7) 0.0300(9) -0.0013(6) 0.0053(7) -0.0012(6)
C25 0.0360(9) 0.0314(9) 0.0281(9) 0.0003(7) 0.0063(7) 0.0036(7)
C26 0.0410(10) 0.0327(9) 0.0324(10) -0.0035(8) 0.0119(8) 0.0021(8)
C27 0.0363(9) 0.0229(8) 0.0433(11) 0.0001(8) 0.0146(8) 0.0007(7)
C28 0.0362(9) 0.0269(9) 0.0378(10) 0.0029(7) 0.0051(8) 0.0039(7)
C29 0.0383(10) 0.0257(8) 0.0297(9) -0.0021(7) 0.0039(7) 0.0013(7)
N3 0.0340(7) 0.0149(6) 0.0196(7) 0.0017(5) 0.0049(5) 0.0007(5)
O3 0.0393(6) 0.0192(5) 0.0258(6) 0.0005(5) 0.0064(5) 0.0025(5)
O4 0.0383(7) 0.0286(6) 0.0267(6) -0.0071(5) 0.0061(5) 0.0014(5)
C31 0.0315(8) 0.0210(8) 0.0230(8) 0.0002(6) 0.0079(7) -0.0016(6)
C32 0.0369(9) 0.0173(7) 0.0194(8) 0.0015(6) 0.0046(7) -0.0005(6)
C33 0.0367(9) 0.0203(8) 0.0266(8) 0.0010(7) 0.0044(7) 0.0023(7)
C34 0.0270(8) 0.0261(8) 0.0261(9) 0.0008(7) 0.0047(6) 0.0037(7)
C35 0.0351(9) 0.0275(9) 0.0275(9) -0.0018(7) 0.0075(7) -0.0004(7)
C36 0.0381(10) 0.0262(9) 0.0395(10) 0.0006(7) 0.0097(8) -0.0001(7)
C37 0.0405(10) 0.0408(10) 0.0328(10) 0.0090(8) 0.0070(8) -0.0042(8)
C38 0.0434(11) 0.0522(12) 0.0248(9) -0.0016(8) 0.0066(8) -0.0090(9)
C39 0.0371(10) 0.0357(10) 0.0300(9) -0.0049(8) 0.0078(7) -0.0054(8)

_geom_special_details            
;
 All esds (except the esd in the dihedral angle between two l.s. planes)
 are estimated using the full covariance matrix.  The cell esds are taken
 into account individually in the estimation of esds in distances, angles
 and torsion angles; correlations between esds in cell parameters are only
 used when they are defined by crystal symmetry.  An approximate (isotropic)
 treatment of cell esds is used for estimating esds involving l.s. planes.
;
loop_
_geom_bond_atom_site_label_1
_geom_bond_atom_site_label_2
_geom_bond_distance
_geom_bond_site_symmetry_2
_geom_bond_publ_flag
N1 C12 1.491(2) . ?
O1 C11 1.228(2) . ?
C11 C12 1.531(2) . ?
C11 N2 1.328(2) . ?
C12 C13 1.528(2) . ?
C13 C14 1.514(2) . ?
C14 C15 1.386(2) . ?
C14 C19 1.393(2) . ?
C15 C16 1.392(3) . ?
C16 C17 1.384(3) . ?
C17 C18 1.385(3) . ?
C18 C19 1.389(3) . ?
N2 C22 1.464(2) . ?
O2 C21 1.2393(19) . ?
C21 C22 1.524(2) . ?
C21 N3 1.336(2) . ?
C22 C23 1.541(2) . ?
C23 C24 1.514(2) . ?
C24 C25 1.389(2) . ?
C24 C29 1.388(2) . ?
C25 C26 1.394(3) . ?
C26 C27 1.384(3) . ?
C27 C28 1.383(3) . ?
C28 C29 1.388(3) . ?
N3 C32 1.457(2) . ?
O3 C31 1.266(2) . ?
O4 C31 1.248(2) . ?
C31 C32 1.538(2) . ?
C32 C33 1.541(2) . ?
C33 C34 1.510(2) . ?
C34 C35 1.391(2) . ?
C34 C39 1.390(2) . ?
C35 C36 1.388(2) . ?
C36 C37 1.385(3) . ?
C37 C38 1.380(3) . ?
C38 C39 1.388(3) . ?

loop_
_geom_angle_atom_site_label_1
_geom_angle_atom_site_label_2
_geom_angle_atom_site_label_3
_geom_angle
_geom_angle_site_symmetry_1
_geom_angle_site_symmetry_3
_geom_angle_publ_flag
O1 C11 C12 119.12(14) . . ?
O1 C11 N2 124.17(15) . . ?
N2 C11 C12 116.70(13) . . ?
N1 C12 C11 105.96(13) . . ?
N1 C12 C13 110.80(13) . . ?
C13 C12 C11 110.24(13) . . ?
C14 C13 C12 113.08(13) . . ?
C15 C14 C13 120.56(15) . . ?
C15 C14 C19 118.53(16) . . ?
C19 C14 C13 120.90(15) . . ?
C14 C15 C16 120.64(17) . . ?
C17 C16 C15 120.38(17) . . ?
C16 C17 C18 119.46(17) . . ?
C17 C18 C19 120.02(17) . . ?
C18 C19 C14 120.95(16) . . ?
C11 N2 C22 121.61(13) . . ?
O2 C21 C22 120.82(13) . . ?
O2 C21 N3 122.01(15) . . ?
N3 C21 C22 117.09(13) . . ?
N2 C22 C21 109.59(13) . . ?
N2 C22 C23 109.46(13) . . ?
C21 C22 C23 109.73(13) . . ?
C24 C23 C22 112.98(13) . . ?
C25 C24 C23 120.53(15) . . ?
C29 C24 C23 120.98(15) . . ?
C29 C24 C25 118.48(15) . . ?
C24 C25 C26 120.66(16) . . ?
C27 C26 C25 120.04(17) . . ?
C28 C27 C26 119.76(16) . . ?
C27 C28 C29 119.92(17) . . ?
C28 C29 C24 121.11(17) . . ?
C21 N3 C32 120.22(13) . . ?
O3 C31 C32 119.29(14) . . ?
O4 C31 O3 126.54(15) . . ?
O4 C31 C32 114.16(14) . . ?
N3 C32 C31 113.02(13) . . ?
N3 C32 C33 111.71(13) . . ?
C31 C32 C33 109.90(13) . . ?
C34 C33 C32 113.11(13) . . ?
C35 C34 C33 119.96(15) . . ?
C39 C34 C33 121.72(15) . . ?
C39 C34 C35 118.30(16) . . ?
C36 C35 C34 121.40(16) . . ?
C37 C36 C35 119.68(17) . . ?
C38 C37 C36 119.38(17) . . ?
C37 C38 C39 120.92(17) . . ?
C38 C39 C34 120.32(17) . . ?

loop_
_geom_hbond_atom_site_label_D
_geom_hbond_atom_site_label_H
_geom_hbond_atom_site_label_A
_geom_hbond_distance_DH
_geom_hbond_distance_HA
_geom_hbond_distance_DA
_geom_hbond_angle_DHA
_geom_hbond_site_symmetry_A
_geom_hbond_publ_flag
N1 H1A O3 0.928(16) 1.908(17) 2.7660(18) 152.8(19) 3_666 yes
N1 H1B O2 0.922(15) 1.834(17) 2.7244(17) 161.7(19) 4_576 yes
N1 H1C O4 0.928(15) 1.830(18) 2.6645(18) 148.3(19) 2_655 yes
N2 H2 O3 0.877(15) 2.164(16) 3.0168(17) 164.1(18) 2_655 yes
N3 H3 O1 0.879(15) 2.078(16) 2.9097(18) 157.4(17) 3_666 yes

loop_
_geom_torsion_atom_site_label_1
_geom_torsion_atom_site_label_2
_geom_torsion_atom_site_label_3
_geom_torsion_atom_site_label_4
_geom_torsion
_geom_torsion_site_symmetry_1
_geom_torsion_site_symmetry_2
_geom_torsion_site_symmetry_3
_geom_torsion_site_symmetry_4
_geom_torsion_publ_flag
N1 C12 C13 C14 63.25(18) . . . . ?
O1 C11 C12 N1 64.9(2) . . . . ?
O1 C11 C12 C13 -55.0(2) . . . . ?
O1 C11 N2 C22 -4.3(3) . . . . ?
C11 C12 C13 C14 -179.78(13) . . . . ?
C11 N2 C22 C21 127.59(16) . . . . ?
C11 N2 C22 C23 -112.03(17) . . . . ?
C12 C11 N2 C22 175.18(14) . . . . ?
C12 C13 C14 C15 -104.25(18) . . . . ?
C12 C13 C14 C19 74.4(2) . . . . ?
C13 C14 C15 C16 177.55(16) . . . . ?
C13 C14 C19 C18 -178.26(15) . . . . ?
C14 C15 C16 C17 0.8(3) . . . . ?
C15 C14 C19 C18 0.4(2) . . . . ?
C15 C16 C17 C18 0.3(3) . . . . ?
C16 C17 C18 C19 -1.0(3) . . . . ?
C17 C18 C19 C14 0.6(3) . . . . ?
C19 C14 C15 C16 -1.2(3) . . . . ?
N2 C11 C12 N1 -114.62(16) . . . . ?
N2 C11 C12 C13 125.43(16) . . . . ?
N2 C22 C23 C24 175.08(13) . . . . ?
O2 C21 C22 N2 50.98(19) . . . . ?
O2 C21 C22 C23 -69.24(18) . . . . ?
O2 C21 N3 C32 1.9(2) . . . . ?
C21 C22 C23 C24 -64.62(17) . . . . ?
C21 N3 C32 C31 155.08(14) . . . . ?
C21 N3 C32 C33 -80.36(17) . . . . ?
C22 C21 N3 C32 -174.80(13) . . . . ?
C22 C23 C24 C25 86.79(19) . . . . ?
C22 C23 C24 C29 -91.85(18) . . . . ?
C23 C24 C25 C26 -177.50(16) . . . . ?
C23 C24 C29 C28 179.16(16) . . . . ?
C24 C25 C26 C27 -1.8(3) . . . . ?
C25 C24 C29 C28 0.5(3) . . . . ?
C25 C26 C27 C28 0.7(3) . . . . ?
C26 C27 C28 C29 0.9(3) . . . . ?
C27 C28 C29 C24 -1.6(3) . . . . ?
C29 C24 C25 C26 1.2(3) . . . . ?
N3 C21 C22 N2 -132.33(14) . . . . ?
N3 C21 C22 C23 107.45(15) . . . . ?
N3 C32 C33 C34 -70.68(17) . . . . ?
O3 C31 C32 N3 6.3(2) . . . . ?
O3 C31 C32 C33 -119.22(16) . . . . ?
O4 C31 C32 N3 -174.59(13) . . . . ?
O4 C31 C32 C33 59.87(17) . . . . ?
C31 C32 C33 C34 55.61(17) . . . . ?
C32 C33 C34 C35 -98.81(18) . . . . ?
C32 C33 C34 C39 79.61(19) . . . . ?
C33 C34 C35 C36 178.27(16) . . . . ?
C33 C34 C39 C38 -177.74(17) . . . . ?
C34 C35 C36 C37 -0.4(3) . . . . ?
C35 C34 C39 C38 0.7(3) . . . . ?
C35 C36 C37 C38 0.6(3) . . . . ?
C36 C37 C38 C39 -0.1(3) . . . . ?
C37 C38 C39 C34 -0.6(3) . . . . ?
C39 C34 C35 C36 -0.2(3) . . . . ?

_shelx_res_file                  
;
TITL be_134_fff_man_a.res in P2(1)/c
    be_134_fff_man.res
    created by SHELXL-2018/3 at 21:14:31 on 28-May-2021
REM Old TITL BE_134_FFF_man in P2(1)/c
REM SHELXT solution in P2(1)/c: R1 0.135, Rweak 0.017, Alpha 0.021
REM <I/s> 0.303 for 164 systematic absences, Orientation as input
REM Formula found by SHELXT: H26B H13a H1c
CELL 1.54184 11.3563 16.7472 12.6545 90 101.483 90
ZERR 4 0.0005 0.0006 0.0006 0 0.004 0
LATT 1
SYMM -X,0.5+Y,0.5-Z
SFAC C H N O
UNIT 108 116 12 16
EQIV $1 1-X,1-Y,1-Z
EQIV $2 +X,1.5-Y,0.5+Z
EQIV $3 1-X,0.5+Y,0.5-Z
DFIX 0.91 N1 H1a N1 H1b N1 H1c
DFIX 0.88 N2 H2 N3 H3

L.S. 10
PLAN  5
SIZE 0.03 0.09 0.1
TEMP -173
CONF
HTAB N1 O3_$1
HTAB N1 O2_$2
HTAB N1 O4_$3
HTAB N2 O3_$3
HTAB N3 O1_$1
BOND
HTAB
list 4
fmap 2 53
acta
REM <olex2.extras>
REM <HklSrc "%.\\BE_134_FFF_man.hkl">
REM </olex2.extras>

WGHT    0.070800    0.561200
FVAR       0.41074
N1    3    0.466074    0.757824    0.603790    11.00000    0.03818    0.01557 =
         0.02503   -0.00122    0.00881    0.00004
H1A   2    0.490222    0.723728    0.661823    11.00000   -1.50000
H1B   2    0.433830    0.803994    0.625692    11.00000   -1.50000
H1C   2    0.534928    0.769926    0.577936    11.00000   -1.50000
O1    4    0.473615    0.590822    0.548530    11.00000    0.09545    0.02324 =
         0.02629    0.00702    0.02018    0.01819
C11   1    0.442703    0.644794    0.483250    11.00000    0.04380    0.01431 =
         0.02304    0.00055    0.00825    0.00050
C12   1    0.377736    0.717614    0.517254    11.00000    0.04134    0.01562 =
         0.02002   -0.00054    0.00622    0.00138
AFIX  13
H12   2    0.353687    0.754554    0.454584    11.00000   -1.20000
AFIX   0
C13   1    0.266694    0.691336    0.559386    11.00000    0.04135    0.01963 =
         0.02605   -0.00046    0.00610   -0.00342
AFIX  23
H13A  2    0.212823    0.661031    0.502145    11.00000   -1.20000
H13B  2    0.291960    0.655020    0.621492    11.00000   -1.20000
AFIX   0
C14   1    0.197607    0.760604    0.594168    11.00000    0.03239    0.02134 =
         0.02786   -0.00004    0.00813   -0.00558
C15   1    0.205194    0.777268    0.702575    11.00000    0.03435    0.03370 =
         0.02579   -0.00169    0.00449   -0.00292
AFIX  43
H15   2    0.251665    0.743697    0.755505    11.00000   -1.20000
AFIX   0
C16   1    0.145381    0.842727    0.734673    11.00000    0.03877    0.04181 =
         0.03119   -0.00900    0.00904   -0.00388
AFIX  43
H16   2    0.152161    0.853897    0.809245    11.00000   -1.20000
AFIX   0
C17   1    0.076101    0.891622    0.658574    11.00000    0.03589    0.02875 =
         0.04906   -0.00609    0.01582   -0.00273
AFIX  43
H17   2    0.035617    0.936398    0.680613    11.00000   -1.20000
AFIX   0
C18   1    0.066267    0.874740    0.549993    11.00000    0.03335    0.02939 =
         0.04052    0.00749    0.00767   -0.00264
AFIX  43
H18   2    0.017891    0.907521    0.497263    11.00000   -1.20000
AFIX   0
C19   1    0.127108    0.809907    0.518211    11.00000    0.03710    0.02809 =
         0.02730    0.00177    0.00746   -0.00392
AFIX  43
H19   2    0.120551    0.799026    0.443588    11.00000   -1.20000
AFIX   0
N2    3    0.462625    0.644921    0.383378    11.00000    0.04008    0.01552 =
         0.01969    0.00283    0.00799    0.00516
H2    2    0.457711    0.691362    0.350853    11.00000   -1.20000
O2    4    0.415998    0.591718    0.163858    11.00000    0.04032    0.01489 =
         0.02406    0.00264    0.00333    0.00040
C21   1    0.460378    0.547308    0.239704    11.00000    0.02882    0.01599 =
         0.02289    0.00187    0.00819    0.00088
C22   1    0.532075    0.581599    0.344492    11.00000    0.03663    0.01533 =
         0.02124    0.00118    0.00591    0.00575
AFIX  13
H22   2    0.549028    0.538296    0.399848    11.00000   -1.20000
AFIX   0
C23   1    0.651724    0.616129    0.324994    11.00000    0.03367    0.01920 =
         0.02664   -0.00391    0.00291    0.00146
AFIX  23
H23A  2    0.634487    0.656663    0.267024    11.00000   -1.20000
H23B  2    0.693542    0.643260    0.391445    11.00000   -1.20000
AFIX   0
C24   1    0.734075    0.553102    0.293682    11.00000    0.03004    0.01819 =
         0.03001   -0.00125    0.00534   -0.00123
C25   1    0.724238    0.530925    0.186474    11.00000    0.03600    0.03138 =
         0.02815    0.00028    0.00630    0.00361
AFIX  43
H25   2    0.667526    0.557027    0.132127    11.00000   -1.20000
AFIX   0
C26   1    0.796739    0.470767    0.157869    11.00000    0.04101    0.03271 =
         0.03244   -0.00350    0.01187    0.00208
AFIX  43
H26   2    0.787706    0.455021    0.084572    11.00000   -1.20000
AFIX   0
C27   1    0.881877    0.433957    0.236171    11.00000    0.03627    0.02292 =
         0.04329    0.00007    0.01459    0.00075
AFIX  43
H27   2    0.931962    0.393363    0.216667    11.00000   -1.20000
AFIX   0
C28   1    0.893780    0.456485    0.342927    11.00000    0.03619    0.02688 =
         0.03778    0.00286    0.00515    0.00387
AFIX  43
H28   2    0.952912    0.431938    0.396805    11.00000   -1.20000
AFIX   0
C29   1    0.819210    0.515013    0.371249    11.00000    0.03831    0.02567 =
         0.02970   -0.00207    0.00393    0.00135
AFIX  43
H29   2    0.826562    0.529240    0.444947    11.00000   -1.20000
AFIX   0
N3    3    0.453095    0.467819    0.231753    11.00000    0.03397    0.01489 =
         0.01960    0.00175    0.00489    0.00068
H3    2    0.485297    0.439997    0.289199    11.00000   -1.20000
O3    4    0.510921    0.312703    0.195488    11.00000    0.03932    0.01916 =
         0.02584    0.00053    0.00642    0.00248
O4    4    0.397942    0.314297    0.028273    11.00000    0.03835    0.02865 =
         0.02672   -0.00714    0.00607    0.00141
C31   1    0.439483    0.345126    0.117735    11.00000    0.03151    0.02103 =
         0.02304    0.00017    0.00789   -0.00161
C32   1    0.394824    0.430543    0.130826    11.00000    0.03694    0.01729 =
         0.01939    0.00146    0.00462   -0.00047
AFIX  13
H32   2    0.415136    0.463285    0.070831    11.00000    0.02860
AFIX   0
C33   1    0.256962    0.430796    0.117364    11.00000    0.03668    0.02031 =
         0.02656    0.00101    0.00443    0.00235
AFIX  23
H33A  2    0.229989    0.485574    0.129930    11.00000   -1.20000
H33B  2    0.220688    0.415887    0.042229    11.00000   -1.20000
AFIX   0
C34   1    0.212058    0.374199    0.193382    11.00000    0.02697    0.02611 =
         0.02608    0.00084    0.00468    0.00367
C35   1    0.168850    0.299244    0.157329    11.00000    0.03510    0.02752 =
         0.02747   -0.00184    0.00751   -0.00043
AFIX  43
H35   2    0.165943    0.284881    0.084229    11.00000   -1.20000
AFIX   0
C36   1    0.129901    0.245007    0.225896    11.00000    0.03810    0.02617 =
         0.03952    0.00064    0.00965   -0.00012
AFIX  43
H36   2    0.100165    0.194241    0.199649    11.00000   -1.20000
AFIX   0
C37   1    0.134598    0.265262    0.332809    11.00000    0.04051    0.04075 =
         0.03277    0.00900    0.00703   -0.00420
AFIX  43
H37   2    0.108855    0.228361    0.380540    11.00000   -1.20000
AFIX   0
C38   1    0.177037    0.339568    0.369325    11.00000    0.04341    0.05222 =
         0.02483   -0.00157    0.00657   -0.00897
AFIX  43
H38   2    0.180223    0.353631    0.442568    11.00000   -1.20000
AFIX   0
C39   1    0.215114    0.394015    0.300528    11.00000    0.03706    0.03566 =
         0.03002   -0.00488    0.00784   -0.00536
AFIX  43
H39   2    0.243402    0.445075    0.326813    11.00000   -1.20000
AFIX   0
HKLF 4


REM  be_134_fff_man_a.res in P2(1)/c
REM wR2 = 0.1181, GooF = S = 1.036, Restrained GooF = 1.036 for all data
REM R1 = 0.0443 for 3438 Fo > 4sig(Fo) and 0.0554 for all 4187 data
REM 323 parameters refined using 5 restraints

END

WGHT      0.0707      0.5611

REM Instructions for potential hydrogen bonds
HTAB N1 O3_$1
HTAB N1 O2_$2
HTAB N1 O4_$3
HTAB N2 O3_$3
HTAB C22 O1_$1
HTAB N3 O1_$1

REM Highest difference peak  0.295,  deepest hole -0.279,  1-sigma level  0.048
Q1    1   0.3840  0.5826  0.5185  11.00000  0.05    0.30
Q2    1   0.6039  0.3144  0.2084  11.00000  0.05    0.29
Q3    1   0.3202  0.5917  0.1534  11.00000  0.05    0.27
Q4    1   0.2966  0.3153  0.0161  11.00000  0.05    0.25
Q5    1   0.4846  0.3143  0.0323  11.00000  0.05    0.23
;
_shelx_res_checksum              1617
_shelx_hkl_file                  
;
   0   0   1    0.04    0.58
   0   0   2 2355.89   75.54
   0   0   3    0.88    1.64
   0   0   4  268.47    9.03
   0   0   5    0.10    2.20
   0   0   6  747.89   24.45
   0   0   7   -0.24    2.62
   0   0   7   -0.45    1.12
   0   0   8   25.55    3.00
   0   0   8   21.47    1.47
   0   0   8   19.94    1.73
   0   0   9   -0.19    1.41
   0   0   9   -0.22    1.37
   0   0   9   -2.08    2.92
   0   0  -9   -0.17    3.34
   0   0  -9   -1.79    3.62
   0   0  10   14.25    2.47
   0   0  10   15.05    1.61
   0   0  10   15.09    3.17
   0   0 -10   14.89    3.66
   0   0  11   -0.66    2.44
   0   0  11    0.54    1.56
   0   0  11   -1.01    2.93
   0   0 -11    0.69    3.63
   0   0  12   25.02    2.70
   0   0  12   29.27    3.12
   0   0  13    0.99    2.29
   0   0  14   30.73    2.33
   0  -1   0    0.39    0.40
   0  -1   1   28.15    1.16
   0  -1   2   91.62    3.35
   0   1   2   96.59    3.41
   0  -1   3  372.65   12.22
   0  -1   4  482.49   15.80
   0  -1   5  128.55    4.95
   0  -1   6   -0.96    2.49
   0   1  -7   11.32    3.10
   0  -1   7   12.22    1.23
   0  -1   7   16.82    2.76
   0  -1   8    3.33    1.54
   0  -1  -8    3.35    3.12
   0  -1   8    2.58    2.77
   0  -1   8    2.42    1.23
   0  -1   9   23.75    1.98
   0   1   9   20.14    2.26
   0  -1   9   22.17    3.13
   0  -1   9   21.28    1.60
   0  -1  -9   16.95    3.97
   0   1  -9   15.43    3.70
   0  -1  -9   19.39    3.40
   0   1  -9   21.65    3.60
   0   1  10   54.44    3.00
   0  -1  10   50.89    2.37
   0  -1  10   49.61    3.78
   0   1 -10   50.81    4.25
   0  -1 -10   48.14    4.12
   0  -1 -10   54.20    4.48
   0  -1  11    3.98    2.47
   0   1  11    2.76    2.45
   0  -1  11    5.75    3.01
   0  -1  11    2.22    1.57
   0  -1 -11    6.20    3.54
   0   1 -11    2.09    3.69
   0   1  12    4.94    2.49
   0  -1  12    6.98    2.52
   0  -1  12    9.01    2.88
   0   1 -12    8.20    3.67
   0   1  13   14.11    2.46
   0  -1  13   16.55    2.37
   0  -1  14    6.88    2.07
   0  -2   0  245.26    7.69
   0   2   0  230.55    7.67
   0   2   1   33.27    1.35
   0  -2   1   33.08    1.36
   0   2   2 1681.29   53.67
   0  -2   2 1637.34   53.67
   0   2   2 1703.55   53.70
   0   2   3  193.64    6.33
   0  -2   3  182.05    6.32
   0   2   3  178.53    6.42
   0  -2   4  153.10    5.50
   0   2   4  152.58    5.48
   0   2   5  127.52    4.85
   0  -2   5  126.73    4.91
   0   2   6    3.20    1.03
   0  -2   6    3.09    2.48
   0   2   6    3.83    2.42
   0  -2   6    3.11    1.05
   0  -2  -7   -0.43    2.85
   0   2   7   -1.30    2.56
   0  -2   7   -0.48    1.12
   0   2   7   -0.35    1.09
   0  -2   7   -1.29    2.63
   0   2  -8    7.51    3.24
   0  -2  -8    7.79    3.03
   0   2   8   10.25    1.95
   0   2   8    8.67    1.26
   0  -2   8   11.05    2.75
   0  -2   8    8.80    1.29
   0   2   8    8.66    2.77
   0  -2   8    8.36    1.55
   0  -2  -9   -0.06    3.24
   0  -2  -9   -0.17    3.77
   0  -2   9    0.90    1.70
   0   2   9    2.14    2.14
   0  -2   9    0.52    1.37
   0   2   9    0.46    1.33
   0  -2   9    0.45    2.91
   0   2   9    1.07    2.89
   0  -2  10  170.80    7.02
   0   2  10  185.77    6.54
   0  -2  10  198.43    6.81
   0   2  10  214.71    6.93
   0  -2  10  204.25    7.61
   0   2  10  200.59    6.61
   0   2  10  202.69    7.57
   0  -2  10  198.65    6.62
   0  -2 -10  191.61    7.98
   0  -2 -10  193.97    7.62
   0   2 -10  194.42    7.86
   0   2 -11   47.48    3.13
   0   2  11   53.58    3.17
   0  -2  11   51.54    3.22
   0   2  11   60.44    2.52
   0  -2  11   61.29    3.88
   0   2  11   60.45    3.79
   0  -2  11   58.37    2.54
   0   2 -11   55.10    4.47
   0   2  12   -0.06    2.53
   0  -2  12    0.80    2.48
   0  -2  12    2.54    2.80
   0   2  12   -1.23    2.77
   0   2  13   81.17    3.75
   0  -2  13   85.80    3.70
   0  -2  14    3.84    2.03
   0  -3   0    0.46    1.25
   0   3   0    0.53    1.09
   0  -3  -1   40.38    1.88
   0  -3   1   30.83    1.41
   0   3   1   31.03    1.40
   0  -3  -1   37.03    1.33
   0   3   2  745.53   23.81
   0  -3   2  722.64   23.82
   0   3   2  751.68   23.87
   0  -3  -3    3.37    1.60
   0   3   3    3.61    1.67
   0  -3   3    3.39    1.70
   0   3   3    2.60    2.30
   0  -3  -4   16.62    2.02
   0   3   4   17.03    1.99
   0  -3   4   19.62    2.10
   0   3   4   16.33    2.45
   0  -3  -5  114.49    4.42
   0  -3   5  109.63    4.50
   0   3   5  116.38    4.45
   0  -3  -6  391.74   13.49
   0  -3   6  407.64   13.15
   0  -3   6  417.48   13.60
   0   3   6  405.98   13.58
   0   3   6  406.38   13.14
   0  -3  -7    4.47    2.69
   0  -3   7    8.19    2.62
   0   3   7    6.02    2.52
   0  -3   7    5.72    1.15
   0   3   7    8.45    1.12
   0  -3  -8  180.54    6.93
   0   3   8  185.95    6.37
   0   3   8  184.50    6.15
   0  -3   8  182.93    6.17
   0  -3   8  189.82    6.99
   0   3   8  188.54    6.95
   0  -3   8  180.58    6.27
   0  -3  -9    5.91    3.09
   0  -3   9    7.12    1.74
   0   3   9    4.24    2.12
   0  -3   9    3.39    2.92
   0   3   9    5.74    2.84
   0   3   9    4.74    1.34
   0  -3   9    4.45    1.37
   0  -3  10   60.53    3.54
   0   3  10   76.19    2.84
   0   3 -10   70.62    4.81
   0  -3 -10   63.56    5.01
   0  -3  10   77.38    3.23
   0   3 -10   69.19    3.54
   0   3  10   81.82    3.45
   0  -3  10   66.50    4.14
   0   3  10   69.22    4.08
   0  -3  10   70.22    2.87
   0   3  10   69.12    2.86
   0   3  11    1.90    1.27
   0   3 -11    0.58    3.85
   0   3  11    1.37    2.51
   0   3 -11    1.91    2.56
   0   3  11    3.60    2.84
   0  -3  11    0.35    2.92
   0  -3  11    0.83    1.97
   0  -3  11    4.32    2.12
   0  -3  12   65.31    3.40
   0   3 -12   63.01    3.32
   0   3  12   72.02    3.44
   0   3  12   61.03    2.40
   0   3  12   71.66    3.58
   0  -3  13   19.62    2.44
   0   3  13   18.86    2.61
   0  -3  14    0.85    1.97
   0   3  14   -1.40    2.06
   0  -4   0   58.02    2.50
   0  -4   1   53.69    2.06
   0   4   1   59.10    2.04
   0   4   2  148.64    5.18
   0  -4   2  138.49    4.93
   0   4   2  142.95    4.89
   0  -4  -2  156.92    5.17
   0   4   3    5.83    2.39
   0   4   3    4.82    2.47
   0  -4   3    7.62    1.63
   0   4   3    6.85    1.58
   0   4   4    5.17    2.51
   0   4   4    4.19    1.81
   0  -4   4    5.45    2.00
   0   4   5  226.29    8.40
   0   4   5  241.07    7.80
   0  -4   5  254.20    8.30
   0  -4   5  237.17    7.81
   0   4   5  241.68    8.22
   0   4   6  212.96    6.89
   0  -4   6  205.82    6.89
   0  -4   6  210.73    7.46
   0   4   6  217.81    7.42
   0  -4  -6  204.40    7.34
   0  -4  -7  498.28   16.89
   0   4   7  533.96   16.64
   0  -4   7  504.27   16.56
   0   4   7  509.71   16.55
   0  -4   7  509.82   17.05
   0   4   7  511.88   17.02
   0  -4  -8   20.62    2.87
   0  -4   8   27.35    1.80
   0   4   8   21.91    1.47
   0  -4   8   24.21    1.51
   0   4   8   27.44    2.86
   0  -4   8   24.29    2.98
   0   4   8   22.56    2.08
   0  -4   9   16.90    1.90
   0   4   9   19.56    2.23
   0  -4   9   16.69    2.99
   0  -4   9   18.56    1.53
   0   4   9   19.91    1.49
   0   4   9   21.41    2.93
   0  -4  10    9.49    2.48
   0   4  10   13.78    2.53
   0  -4 -10   12.87    4.21
   0   4 -10   13.66    3.95
   0  -4  10   11.04    2.11
   0   4  10   16.02    2.48
   0  -4  10   13.78    3.03
   0  -4  10   16.10    1.57
   0   4  10   17.59    1.53
   0   4  10   21.65    2.99
   0  -4  11   15.36    2.36
   0   4  11   16.83    1.55
   0   4  11   20.77    2.78
   0  -4 -11   15.54    4.43
   0   4 -11   16.72    4.07
   0   4 -11   15.25    2.73
   0   4  11   20.06    2.60
   0   4  11   15.12    2.87
   0  -4  11   19.26    3.03
   0  -4  11   15.83    2.20
   0  -4  11   12.72    2.10
   0  -4  12   30.21    2.72
   0   4 -12   24.18    2.80
   0   4  12   22.54    1.49
   0   4  12   32.22    2.92
   0  -4  13    2.94    2.29
   0   4 -13    2.51    2.34
   0   4  13    4.29    2.38
   0  -4  14    3.04    1.89
   0   4  14    3.12    1.95
   0  -5  -1  160.86    5.56
   0  -5  -1  167.29    5.33
   0   5   1  158.26    5.15
   0  -5   2  342.00   11.33
   0   5   2  354.53   11.31
   0   5   3   -0.23    2.39
   0   5   3    0.81    2.54
   0  -5   3    0.42    1.62
   0   5   3    0.79    1.30
   0   5   4    2.54    2.66
   0  -5   4    2.80    1.85
   0   5   4    2.20    1.69
   0   5   5  367.38   12.97
   0   5   5  400.38   12.78
   0  -5   5  386.61   12.80
   0   5   5  399.15   12.43
   0  -5   5  369.18   12.44
   0  -5   6    3.26    0.98
   0   5   6    3.22    0.95
   0   5   6    2.76    2.19
   0  -5   6    0.96    2.29
   0   5   7  155.44    5.45
   0   5   7  144.39    5.39
   0   5   7  159.51    5.18
   0   5   7  162.97    5.89
   0  -5   7  165.91    5.97
   0  -5   7  157.57    5.19
   0  -5   7  144.49    5.29
   0   5   8   12.47    2.09
   0   5   8   12.63    1.95
   0  -5   8   14.88    1.34
   0   5   8   19.32    2.67
   0   5   8   14.70    1.27
   0  -5   8   15.80    2.71
   0  -5   8   11.60    1.61
   0   5   9    0.31    2.30
   0  -5   9    1.41    1.75
   0   5   9   -1.06    2.21
   0   5   9    0.30    1.26
   0  -5   9    1.27    1.30
   0  -5   9    2.82    2.73
   0   5   9   -1.72    2.68
   0  -5  10   61.15    3.62
   0   5  10   64.83    3.36
   0  -5 -10   67.03    5.00
   0   5 -10   65.92    4.75
   0  -5  10   61.34    3.00
   0   5  10   63.04    3.32
   0  -5  10   66.04    3.88
   0   5  10   67.46    3.77
   0  -5  11   15.34    2.44
   0   5  11   13.98    2.67
   0   5  11   12.02    1.57
   0   5 -11   16.78    4.03
   0  -5 -11   16.60    4.23
   0  -5  11   14.49    2.16
   0   5 -11   15.39    2.79
   0   5  11   13.58    2.80
   0  -5  11   16.29    2.90
   0   5  12  322.97   11.10
   0   5 -12  323.27   11.35
   0   5  13   11.20    2.36
   0   5 -13   10.89    2.33
   0  -5  13    8.23    2.26
   0  -5 -14   -0.59    1.46
   0  -5  14    3.40    1.82
   0   5  14    3.77    1.84
   0  -6   0  513.04   16.70
   0   6  -1  439.77   14.62
   0  -6  -1  437.63   14.67
   0  -6  -1  460.58   14.54
   0   6   2  295.78    9.44
   0  -6   2  292.41    9.46
   0   6   2  268.69    9.75
   0   6   3  311.70    9.86
   0  -6   3  291.77    9.90
   0   6   3  295.67   10.18
   0   6   3  294.93   10.31
   0  -6  -4  117.30    4.78
   0   6   4  124.51    4.35
   0  -6   4  119.32    4.43
   0   6   4  114.05    5.07
   0  -6  -5   32.96    3.04
   0   6   5   33.12    3.20
   0  -6   5   33.25    2.40
   0  -6   5   31.38    1.42
   0   6   5   34.37    1.39
   0   6   5   35.22    2.24
   0  -6   6    2.42    2.20
   0   6   6    2.24    2.10
   0   6   6    3.08    0.90
   0  -6   6    1.69    0.98
   0  -6   7  130.00    4.98
   0  -6  -7  134.19    5.99
   0   6   7  151.98    5.53
   0  -6   7  149.64    5.60
   0   6   7  148.65    4.83
   0  -6   7  145.48    4.85
   0   6   7  143.87    5.14
   0  -6   8   86.30    3.48
   0  -6  -8   87.71    4.88
   0   6   8   90.10    3.22
   0  -6   8   88.52    3.26
   0   6   8   93.87    4.19
   0  -6   8   92.77    4.25
   0   6   8   97.04    3.75
   0  -6  -9  239.01    9.12
   0   6   9  250.56    8.66
   0   6   9  251.83    7.93
   0  -6   9  240.30    7.94
   0  -6   9  240.62    8.69
   0   6   9  244.71    8.24
   0   6  10    8.45    2.48
   0   6 -10    7.28    3.94
   0  -6 -10   11.77    3.96
   0  -6  10    4.26    2.04
   0  -6  10    7.07    2.65
   0   6  10    8.57    2.67
   0  -6  10    7.78    2.76
   0  -6  11   89.21    4.38
   0   6  11   92.91    3.60
   0  -6 -11   97.25    5.61
   0   6 -11   95.36    5.43
   0  -6  11   92.17    3.92
   0   6 -11   96.63    4.30
   0   6  11   97.72    4.44
   0  -6  11   93.37    4.48
   0   6 -12   25.73    2.92
   0   6  12   30.47    2.74
   0   6  12   28.03    1.69
   0  -6  12   26.58    2.34
   0  -6  12   25.30    2.20
   0   6  13   25.35    2.40
   0  -6  13   23.00    2.31
   0   6 -13   24.88    2.62
   0  -6  14   -0.58    1.74
   0   6  14    0.69    1.91
   0   7   0    1.13    1.49
   0   7  -1  316.25   10.31
   0  -7  -1  298.61   10.40
   0   7  -1  293.34   10.16
   0   7   1  322.40   10.13
   0  -7  -1  322.03   10.23
   0   7  -2 1175.35   37.73
   0  -7  -2 1196.63   37.95
   0   7   2 1173.46   37.65
   0   7   2 1162.95   37.91
   0  -7  -3  210.14    7.31
   0   7   3  214.32    6.95
   0  -7   3  215.28    7.01
   0   7   3  197.13    7.66
   0   7   3  197.57    7.44
   0  -7   4    3.47    1.63
   0   7   4    1.25    1.21
   0   7   4    0.45    2.95
   0  -7  -5  146.48    5.94
   0   7   5  149.40    6.24
   0   7   5  160.90    5.54
   0   7   5  158.88    5.13
   0  -7   5  147.44    5.60
   0  -7   6   14.59    1.50
   0   7   6   15.21    1.83
   0  -7   6   16.15    1.08
   0   7   6   14.73    1.01
   0  -7   6   18.27    2.20
   0   7   6   14.74    2.02
   0   7   7  113.83    4.48
   0  -7  -7  112.50    5.34
   0   7   7  124.43    4.38
   0  -7   7  115.35    4.33
   0   7   7  105.99    4.21
   0   7   7  127.90    4.10
   0   7   7  126.93    4.78
   0  -7   7  125.52    4.12
   0  -7   7  125.63    4.84
   0   7   8   -1.33    2.04
   0  -7  -8   -2.15    3.49
   0  -7   8   -0.77    1.60
   0   7   8   -0.42    1.42
   0   7   8    0.15    2.25
   0  -7   8   -1.48    2.44
   0  -7   9  128.35    4.93
   0  -7   9  127.27    5.72
   0   7   9  147.99    5.19
   0   7   9  145.36    5.49
   0  -7   9  132.51    5.55
   0  -7  10    4.25    2.02
   0  -7  10    2.58    2.64
   0   7  10    0.67    2.43
   0  -7  10    2.34    2.58
   0   7  10    0.39    2.39
   0   7  10   -0.01    1.64
   0   7 -11    2.73    2.86
   0  -7  11    1.65    2.09
   0   7  11    4.22    2.50
   0   7  11   -0.10    1.53
   0   7 -12   16.99    2.81
   0  -7  12   12.78    1.99
   0  -7  12   13.62    2.10
   0   7  12   12.72    2.46
   0   7  12   12.55    1.46
   0  -7  13    8.06    2.14
   0   7  13    9.32    1.13
   0  -7 -13    5.84    1.55
   0  -8   0  193.97    6.69
   0   8   1   44.03    1.88
   0  -8  -1   34.81    2.68
   0   8  -1   36.96    2.37
   0  -8  -1   41.52    1.97
   0   8   1   31.93    2.46
   0  -8  -2    0.48    2.38
   0   8  -2    0.95    1.62
   0   8   2    0.91    2.16
   0   8  -2    0.48    2.17
   0  -8  -3    0.51    2.41
   0   8   3    0.79    2.46
   0   8   4  168.12    6.80
   0   8   4  176.34    5.86
   0  -8   5  538.28   18.12
   0   8   5  499.78   18.65
   0   8   5  537.07   18.19
   0  -8   6   28.78    1.88
   0   8   6   31.95    2.16
   0   8   6   26.26    3.51
   0  -8   6   24.89    2.24
   0   8   6   30.41    1.96
   0  -8   7    7.86    1.60
   0   8   7    4.29    2.02
   0   8   7    6.76    1.50
   0   8   7    7.45    1.94
   0  -8   8   17.06    1.93
   0   8   8   20.68    2.25
   0   8   8   16.79    1.65
   0   8   8   18.21    2.24
   0   8   9    6.27    2.34
   0  -8   9    5.89    1.88
   0   8   9    3.83    1.41
   0  -8   9    8.37    2.85
   0  -8  10   57.91    2.93
   0   8 -10   51.94    4.65
   0   8  10   61.56    2.72
   0   8  10   66.08    3.29
   0  -8  10   49.92    3.62
   0   8  11   58.29    2.50
   0   8 -11   65.16    3.46
   0  -8  11   56.87    2.89
   0   8  12    5.28    1.36
   0   8 -12    8.11    2.65
   0  -8 -12    3.90    1.72
   0  -8  12    6.67    1.98
   0  -8  12    2.08    1.87
   0   8 -13    3.07    2.23
   0  -8  13    0.50    1.93
   0   8  13    0.59    1.12
   0   9   0   -0.36    1.39
   0  -9   0   -0.11    1.72
   0  -9  -1    1.47    2.22
   0   9  -1    1.94    1.71
   0   9   1    1.14    1.37
   0   9  -1   -1.20    1.99
   0  -9  -1    0.42    1.36
   0  -9  -2    3.80    2.43
   0   9  -2    3.92    1.74
   0   9  -2    2.21    2.08
   0  -9  -3   43.15    3.02
   0   9   3   36.61    2.97
   0  -9   4   47.16    2.19
   0   9   4   51.56    2.63
   0  -9  -4   43.05    3.17
   0   9   4   41.48    3.80
   0  -9   5   28.06    1.84
   0   9   5   31.57    2.25
   0  -9   5   23.67    2.10
   0   9   5   27.32    3.60
   0  -9   6   34.22    2.06
   0   9   7    3.95    1.55
   0  -9   7    3.71    1.77
   0   9   8    4.25    1.58
   0  -9   8    0.67    1.85
   0  -9  -9   25.75    2.01
   0  -9   9   33.95    2.32
   0   9   9   32.90    1.86
   0  -9   9   35.03    3.21
   0  -9  10   23.48    1.79
   0  -9 -10   22.18    1.92
   0   9  10   26.97    1.99
   0   9 -10   19.85    3.93
   0   9  10   27.23    1.49
   0  -9  10   25.08    2.99
   0  -9  10   25.28    2.26
   0  -9  11   18.47    2.16
   0   9  11   17.81    1.71
   0   9 -11   19.22    2.92
   0  -9  12    7.14    1.89
   0  -9  12    1.99    1.82
   0   9 -12   10.59    2.55
   0   9  12    5.31    1.34
   0  -9  13    1.19    1.77
   0   9 -13    0.19    2.17
   0   9  13    2.04    1.08
   0  10   0  124.28    4.41
   0 -10   0  127.00    4.67
   0  10   1  131.83    4.54
   0 -10   1  135.23    5.01
   0  10  -2  220.05    7.54
   0  10  -2  195.89    7.75
   0 -10  -2  238.55    7.96
   0  10   2  238.75    7.45
   0  10   2  216.09    8.28
   0 -10   2  235.94    8.00
   0  10   2  210.41    7.77
   0 -10  -3  339.92   11.24
   0  10   3  354.18   10.85
   0 -10   3  351.40   10.78
   0 -10   4   10.26    1.58
   0  10   4    9.94    2.20
   0 -10   4    6.27    1.86
   0 -10  -4   10.64    2.75
   0  10  -4    8.33    2.02
   0  10   4    8.76    3.45
   0 -10   5   32.93    1.97
   0 -10   5   25.68    2.26
   0  10   5   30.18    2.57
   0 -10  -5   35.73    3.18
   0  10   5   36.25    3.82
   0 -10   6  446.31   13.82
   0  10   6  438.58   13.93
   0 -10  -6  410.77   14.34
   0  10  -6  391.50   13.75
   0  10  -7   22.95    2.16
   0  10   7   19.47    2.74
   0  10   7   23.83    1.87
   0 -10   7   22.03    3.12
   0 -10   7   25.83    2.08
   0 -10   8  365.66   11.60
   0  10   8  341.93   11.46
   0  10   8  340.96   11.75
   0 -10   9    3.78    2.00
   0 -10  -9    1.97    3.13
   0  10  -9    6.38    3.72
   0  10   9    2.51    1.51
   0 -10   9   -0.79    2.81
   0  10  10   54.17    2.21
   0 -10  10   52.85    2.44
   0 -10  10   53.41    2.79
   0  10  11   94.40    3.54
   0 -10  11   93.72    3.79
   0 -10  12   -0.38    1.71
   0 -10  12    3.79    1.78
   0  10 -12    5.26    2.36
   0  10  12    3.14    1.30
   0  11   0   -0.21    1.35
   0  11   0   -1.07    3.21
   0 -11   0    0.28    1.73
   0  11   0   -0.32    1.47
   0  11   0   -0.30    1.56
   0 -11  -1   32.06    1.98
   0 -11   1   28.21    2.04
   0  11   1   32.53    1.83
   0  11   1   32.90    1.92
   0  11  -1   28.96    1.99
   0 -11   1   31.98    2.43
   0  11  -1   23.11    3.29
   0  11   1   30.30    3.56
   0  11   1   26.71    2.02
   0  11   2    0.09    1.59
   0  11   2    1.36    2.07
   0 -11   2    0.56    2.23
   0  11   2    0.73    1.92
   0  11  -2    0.47    2.90
   0  11   2   -0.90    3.38
   0 -11   3    0.35    1.59
   0 -11  -3    0.25    2.74
   0  11  -3    1.55    1.99
   0  11   3   -0.25    2.15
   0 -11  -3    0.55    1.82
   0 -11   3   -1.87    1.83
   0  11  -3   -0.36    2.50
   0 -11   3   -2.33    2.44
   0 -11   4   18.78    1.85
   0 -11  -4   19.30    2.87
   0  11  -4   17.62    2.21
   0 -11   4   14.67    2.09
   0  11   4   21.30    2.42
   0 -11   4   19.66    2.88
   0 -11   5  154.05    5.24
   0 -11  -5  144.00    5.98
   0  11  -5  133.89    5.27
   0  11   5  160.27    5.50
   0 -11   5  142.83    5.34
   0 -11   5  145.60    6.03
   0  11   5  142.09    6.41
   0 -11   6   16.96    1.97
   0  11  -6   10.31    2.10
   0 -11  -6   15.93    3.04
   0  11   6   19.92    2.60
   0 -11   6   13.69    3.02
   0  11   7  231.90    8.24
   0 -11   7  250.99    8.04
   0 -11  -7  236.63    8.72
   0  11  -7  222.85    7.95
   0  11   7  233.71    7.91
   0 -11   7  246.31    8.89
   0  11   8    2.25    2.73
   0 -11  -8    4.49    2.96
   0  11  -8    4.59    3.58
   0 -11   8    1.54    1.97
   0  11   8    0.85    1.67
   0 -11   8    3.65    2.84
   0 -11   9    0.35    1.95
   0  11   9    1.50    1.78
   0  11   9    1.13    1.53
   0  11   9   -0.31    2.77
   0  11  10   38.18    1.89
   0 -11  10   45.00    2.21
   0 -11  10   44.90    2.48
   0 -11  11   32.39    2.24
   0 -11  12    1.44    1.65
   0  11  12    1.87    1.23
   0  12   0    0.49    1.47
   0  12   0    1.11    3.42
   0  12   0    0.26    1.68
   0  12  -1   51.32    2.36
   0  12   1   55.06    2.47
   0  12   1   56.21    2.53
   0  12  -1   54.35    2.58
   0  12   1   55.18    4.12
   0 -12   1   55.46    3.00
   0  12  -1   51.28    3.85
   0  12  -2   48.54    2.55
   0  12   2   58.04    2.51
   0 -12   2   52.92    3.17
   0  12  -2   40.04    3.60
   0  12   2   53.86    4.23
   0 -12   2   47.02    2.64
   0 -12  -2   58.11    2.60
   0 -12   3    9.72    1.81
   0  12  -3    9.42    2.64
   0 -12   3   12.07    2.55
   0  12   3    9.14    2.36
   0 -12   3    7.50    2.08
   0 -12  -3    9.09    1.93
   0 -12   4  150.60    5.20
   0 -12  -4  148.32    5.22
   0  12   4  145.85    5.42
   0 -12   4  155.58    6.00
   0 -12   5  346.97   11.08
   0  12  -5  314.10   11.05
   0  12   5  353.72   11.21
   0 -12   5  313.81   11.11
   0  12   5  355.08   12.03
   0 -12   5  338.75   11.81
   0  12   6   45.90    3.06
   0 -12   6   43.82    2.56
   0  12  -6   39.56    2.61
   0  12   6   48.37    2.40
   0 -12   6   43.49    3.49
   0  12   7    5.86    2.64
   0  12  -7    3.97    2.02
   0  12  -7    5.41    3.34
   0 -12   7    3.89    1.96
   0  12   7    3.57    1.80
   0 -12   7    7.77    2.89
   0  12   8   88.14    4.26
   0  12   8  101.35    3.74
   0  12  -8   93.64    4.99
   0 -12   8   93.22    3.84
   0  12   8   95.40    3.64
   0 -12   8   94.46    4.69
   0 -12   9   45.34    2.59
   0  12   9   49.13    2.46
   0  12   9   49.71    2.25
   0  12   9   45.33    3.17
   0  12  10    1.62    1.59
   0 -12  10   -0.59    1.88
   0 -12  10    2.60    1.58
   0  12  10    4.41    2.48
   0 -12  11   21.83    1.93
   0 -13   0   -0.10    1.93
   0  13   0    0.31    1.61
   0  13   0   -3.75    3.44
   0  13   0   -1.08    1.80
   0 -13   1   77.99    3.49
   0 -13  -1   80.84    3.42
   0  13  -1   80.89    3.21
   0  13   1   81.92    3.29
   0  13  -1   76.31    4.59
   0  13   1   89.34    4.90
   0  13  -1   85.74    3.40
   0  13   1   87.53    3.37
   0 -13   2  148.43    5.70
   0 -13  -2  169.06    5.69
   0  13  -2  155.94    5.64
   0  13   2  166.42    5.61
   0  13  -2  137.50    6.40
   0 -13   2  171.69    6.21
   0  13   2  164.03    6.87
   0 -13  -3   17.01    2.11
   0 -13   3   13.87    2.19
   0  13   3   16.59    1.48
   0 -13   3   15.63    2.05
   0  13  -3   14.50    2.02
   0  13   3   13.91    1.97
   0 -13   3   13.34    2.65
   0  13   3   14.66    3.84
   0 -13   4    2.42    1.95
   0 -13   4    2.94    2.62
   0 -13  -4   -1.37    2.06
   0 -13   4    2.18    2.17
   0  13   4    0.87    2.52
   0 -13   5  221.90    7.31
   0  13   5  222.06    7.49
   0 -13  -5  218.40    7.29
   0 -13   5  227.24    8.08
   0  13   6   15.50    1.76
   0 -13  -6   13.75    2.13
   0  13   6   11.58    2.74
   0 -13   6   12.27    2.10
   0  13   6   15.76    1.97
   0 -13   6   13.00    2.92
   0 -13   7   34.65    3.19
   0  13   7   31.92    2.91
   0 -13   7   31.94    2.32
   0  13   7   34.32    2.08
   0  13   7   30.00    2.15
   0  13   7   31.28    1.45
   0  13   8    6.17    1.75
   0  13   8    5.24    1.70
   0  13   8    6.54    2.65
   0 -13   8    5.13    1.95
   0  13   9    9.90    1.67
   0  13   9   11.45    1.54
   0 -13  -9    6.24    1.89
   0  13   9   11.48    2.55
   0 -13   9   10.68    1.90
   0 -13  10   10.59    1.85
   0  13  10   14.16    1.53
   0  13  10   12.37    2.33
   0 -13 -10    7.23    1.67
   0  13  11    1.84    1.25
   0 -13  11    4.50    1.53
   0  13  11    2.33    1.37
   0  13  11    1.17    1.92
   0 -13  11    1.77    1.34
   0 -14   0   80.03    3.53
   0  14   0   83.72    3.29
   0  14   0   74.45    4.75
   0  14   0   83.73    3.41
   0 -14   1   78.10    3.66
   0 -14  -1   85.59    3.63
   0  14  -1   91.10    3.57
   0  14   1   91.63    3.55
   0  14   1   88.68    3.47
   0  14  -1   80.57    4.74
   0  14   1   91.50    5.02
   0 -14  -2  107.58    4.06
   0 -14   2   96.48    4.12
   0 -14   2  108.40    4.07
   0  14  -2   96.24    4.00
   0  14   2  105.95    3.96
   0  14   2   99.16    5.45
   0 -14   3    0.83    2.17
   0 -14  -3    2.59    2.05
   0  14  -3    0.22    1.97
   0 -14   3    0.65    1.98
   0  14   3    0.19    1.93
   0  14   3    1.30    3.77
   0 -14   3    1.59    2.43
   0 -14  -4   28.89    2.34
   0  14   4   30.62    1.80
   0 -14   4   30.06    1.93
   0  14  -4   28.91    2.27
   0 -14   4   28.70    2.29
   0  14   4   29.20    2.29
   0 -14   4   36.67    3.04
   0  14   5   62.83    2.50
   0  14  -5   47.36    2.74
   0 -14   5   53.76    2.85
   0 -14  -5   57.62    2.84
   0  14   5   56.23    3.30
   0 -14   5   46.32    3.51
   0  14   6    1.83    1.57
   0  14  -6   -0.20    1.88
   0 -14   6    0.45    1.96
   0  14   6    0.39    2.60
   0 -14  -6   -0.09    2.01
   0 -14   6    0.32    2.58
   0  14   7    2.29    2.56
   0 -14  -7   -1.30    1.90
   0  14   7    0.98    1.58
   0 -14   7   -2.11    1.97
   0  14   7    1.53    1.79
   0  14   7   -0.32    0.85
   0  14   8  150.90    4.74
   0  14  -8  110.28    4.72
   0 -14   8  132.74    4.84
   0  14   8  142.66    4.69
   0 -14  -8  122.15    4.77
   0  14   8  141.27    5.08
   0  14   9   17.72    2.33
   0 -14  -9    9.98    1.68
   0  14   9   17.82    1.57
   0  14  -9   10.88    1.62
   0 -14   9   12.60    1.86
   0  14  -9   15.09    2.69
   0  14   9   16.43    1.52
   0 -14   9   12.36    1.82
   0 -14  10    0.54    1.64
   0  14 -10    2.54    2.16
   0  14  10    0.80    1.47
   0 -14  10    1.29    1.38
   0  14  10    1.07    1.29
   0 -15   0    0.80    2.14
   0  15   0    0.15    1.73
   0  15   0    0.77    3.49
   0  15   0   -0.10    1.96
   0 -15  -1    0.10    2.12
   0 -15   1    0.65    2.15
   0  15  -1    0.72    1.95
   0  15   1    0.72    1.82
   0  15   1   -0.09    3.62
   0  15  -1    3.81    3.29
   0 -15  -2   44.41    2.65
   0 -15   2   38.61    2.73
   0 -15   2   46.17    2.67
   0  15  -2   45.43    2.57
   0  15   2   48.49    2.50
   0  15   2   44.55    4.24
   0  15  -3    2.09    1.97
   0 -15   3    2.58    2.06
   0  15   3    3.50    1.95
   0 -15   3   -0.31    2.18
   0 -15  -3    1.93    2.03
   0  15   4   93.83    3.18
   0  15  -4   70.89    3.45
   0 -15   4   79.59    3.58
   0  15   4   91.30    3.49
   0  15   4   85.96    3.51
   0 -15   4   69.41    3.65
   0 -15  -4   87.78    3.53
   0  15   5    4.98    1.42
   0  15  -5    6.20    1.88
   0 -15   5    6.08    1.58
   0 -15   5    8.17    2.03
   0  15   5    5.01    1.99
   0 -15  -5    2.34    1.96
   0  15   6  275.25    8.53
   0 -15   6  259.50    8.50
   0  15  -6  236.94    8.58
   0 -15   6  271.36    8.68
   0  15   6  259.28    8.63
   0 -15  -6  234.81    8.59
   0  15   7    8.01    1.47
   0  15  -7    6.87    1.71
   0 -15   7    7.02    1.56
   0 -15   7    4.68    1.89
   0  15   7    8.19    1.74
   0  15   7    6.21    1.88
   0 -15  -7    6.20    1.77
   0 -15   8    0.08    1.72
   0  15  -8   -0.85    1.53
   0 -15   8    1.15    1.45
   0  15   8    0.73    1.54
   0  15  -8   -0.31    2.33
   0  15   8    0.57    1.37
   0  15   9    6.12    1.33
   0 -15   9    5.99    1.65
   0  15  -9    5.79    2.30
   0  15   9    7.13    1.32
   0 -15   9    4.72    1.36
   0 -15   9    4.68    1.60
   0 -16   0    2.94    2.13
   0  16  -1   24.71    2.17
   0  16   1   23.38    2.03
   0  16  -1   23.63    1.86
   0 -16  -1   19.81    2.28
   0 -16   1   22.98    2.33
   0 -16   1   26.48    2.35
   0  16  -2    2.64    1.95
   0  16   2    5.70    1.88
   0  16   2    5.29    1.87
   0 -16   2    4.33    2.15
   0 -16  -2    2.81    2.05
   0 -16   2    2.28    2.11
   0  16  -3    1.31    1.90
   0  16   3    1.81    1.90
   0  16   3    2.87    1.92
   0 -16   3    1.60    2.16
   0 -16   3    2.47    2.06
   0  16   4    5.28    1.92
   0  16   4    6.95    1.96
   0  16  -4    5.32    1.85
   0 -16   5   26.15    2.19
   0  16  -5   25.14    2.04
   0  16   5   28.67    2.16
   0  16   5   27.56    2.11
   0  16   5   26.41    1.59
   0  16   6   20.81    1.48
   0  16  -6   14.18    1.81
   0 -16   6   20.54    1.99
   0  16   6   18.38    1.93
   0  16   6   18.06    1.27
   0 -16   7   21.77    1.92
   0  16  -7   17.13    1.70
   0  16   7   20.58    1.77
   0  16   7   21.22    1.82
   0  16   7   24.88    1.48
   0  16   8   14.65    1.30
   0  16   8   12.05    1.57
   0  16   8   13.46    1.48
   0 -16   8   12.99    1.71
   0 -16   8   11.95    1.65
   0 -17   0   -0.44    2.09
   0  17   0   -0.70    1.66
   0 -17   1   83.84    3.43
   0  17   1   81.50    3.13
   0 -17   2  153.60    5.53
   0  17  -2  139.84    5.39
   0  17   2  157.76    5.35
   0  17   2  159.13    5.36
   0 -17   3  107.47    4.23
   0  17   3  116.34    4.08
   0  17   3  115.01    4.08
   0 -17   4  163.61    5.69
   0  17   4  165.30    5.58
   0  17   4  171.06    5.59
   0 -17   5   46.81    2.48
   0  17   5   47.68    2.36
   0  17  -5   41.44    2.29
   0 -17   6    2.96    1.70
   0  17  -6    1.80    1.45
   0  17   6    2.12    1.04
   0  17   6    1.80    1.55
   0 -17   7    1.23    1.56
   0  17   7    1.07    1.01
   0  17   7    1.63    1.43
   0 -18   0  120.98    4.38
   0  18   0  111.00    4.07
   0 -18   1   12.24    2.04
   0 -18  -1   12.66    2.04
   0  18   1   11.14    1.63
   0 -18   2   28.45    2.23
   0  18   2   32.32    1.95
   0 -18   3   55.74    2.70
   0  18   3   57.66    2.54
   0 -18   4    6.43    1.74
   0  18   4    4.37    1.61
   0  18  -4    3.92    1.52
   0 -18   5    3.37    1.61
   0  18   5    0.52    1.01
   0  18  -5    0.65    1.38
   0  18   5   -0.36    1.50
   0  18   5    0.73    1.46
   0  18   6    2.30    1.35
   0 -18   6    1.71    1.47
   0  19   0   -0.21    1.20
   0 -19   0    0.21    1.74
   0  19   1   48.66    2.15
   0 -19   1   52.23    2.49
   0 -19  -1   51.33    2.48
   0  19   2   27.82    1.70
   0 -19   2   28.96    1.98
   0 -19  -2   28.88    1.98
   0  19   3    2.95    1.39
   0  19   3    1.76    1.10
   0 -19   3    1.63    1.60
   0 -19  -3    2.90    1.59
   0  19   4    2.27    1.34
   0  19  -4    0.94    0.85
   0  19   4    0.48    0.99
   0 -19   4   -1.80    1.49
   0  20   0   15.41    1.18
   0 -20   0   15.91    1.59
  -1   0  14   78.53    3.45
  -1   0  13    0.67    2.37
  -1   0  12   14.46    2.10
  -1   0  12   19.48    2.66
  -1   0  12   24.14    3.05
  -1   0  11   -0.31    2.03
   1   0 -11    3.02    3.52
  -1   0  11   -0.39    2.94
  -1   0  11    1.58    2.47
   1   0 -10   24.83    3.70
  -1   0  10   27.34    2.58
  -1   0  10   28.19    3.24
  -1   0  10   28.59    1.85
  -1   0   9   -0.29    1.79
  -1   0   9   -1.63    2.86
  -1   0   9    0.25    1.34
  -1   0   9   -0.45    1.27
  -1   0   8   55.56    3.43
  -1   0   8   54.08    2.24
  -1   0   8   55.62    2.56
  -1   0   7    0.39    1.08
  -1   0   7    2.08    2.54
  -1   0   7   -0.14    1.48
  -1   0   6  106.69    3.66
  -1   0   6  108.50    4.43
  -1   0   5   -0.41    0.90
  -1   0   5   -1.92    2.15
  -1   0   4   98.28    3.85
  -1   0   3    1.12    1.61
  -1   0   2 1689.82   54.56
  -1   0   2 1708.04   54.53
  -1   0   1    0.24    0.71
   1   0   1    0.56    1.19
   1   0   3    0.10    1.34
   1   0   4    2.08    2.12
  -1   0  -5   -1.28    3.03
   1   0   5   -1.01    2.35
  -1   0  -6   88.26    4.74
   1   0   6  101.50    4.29
  -1   0  -7    1.00    3.51
  -1   0  -7   -2.11    3.06
   1   0   7    0.71    2.79
  -1   0  -8   50.52    4.30
  -1   0  -8   54.52    3.90
   1   0   8   50.83    2.20
   1   0   8   52.82    3.58
   1   0   8   49.45    2.42
   1   0   9   -0.03    2.20
   1   0   9    3.70    2.96
   1   0   9    0.33    1.40
  -1   0  -9    0.39    3.48
  -1   0  -9    0.97    3.96
   1   0  10  163.21    5.95
   1   0  10  160.21    5.60
   1   0  10  164.92    6.68
  -1   0 -10  171.53    6.98
  -1   0 -10  153.52    7.18
   1   0  11   -0.23    2.40
   1   0  11    0.33    1.60
   1   0  11   -3.85    3.06
  -1   0 -11    4.39    3.74
   1   0  12   18.57    1.68
   1   0  12   14.90    2.49
   1   0  13    0.11    2.23
   1   0  14   11.79    2.15
  -1  -1  14   11.81    2.17
  -1   1  14   11.86    2.22
  -1   1  13    2.07    2.40
  -1  -1  13    0.11    2.36
   1   1 -12    3.08    3.48
  -1   1  12    4.87    2.53
  -1  -1  12    1.20    2.53
  -1  -1  12    0.04    2.82
  -1  -1  12    0.34    2.01
   1  -1 -11   49.41    3.92
   1   1 -11   45.63    4.21
  -1   1  11   51.75    3.00
  -1  -1  11   47.33    3.06
  -1  -1  11   50.52    3.63
  -1   1  11   42.28    2.62
  -1  -1  11   44.04    2.64
   1  -1 -10   29.82    3.60
  -1   1  10   29.04    2.28
  -1  -1  10   27.47    2.32
  -1  -1  10   27.35    2.21
  -1   1  10   30.66    2.51
  -1  -1  10   28.32    3.27
  -1  -1  10   27.84    1.85
  -1   1   9    5.68    1.08
  -1  -1   9    6.78    1.85
  -1  -1   9    5.24    1.75
  -1  -1   9    6.52    1.38
  -1  -1   9    7.99    2.89
   1  -1  -9    5.21    3.43
  -1  -1   8   40.47    3.16
  -1  -1   8   36.87    1.75
  -1  -1   8   35.62    2.28
  -1   1   8   33.66    1.68
  -1  -1   7   40.35    1.78
  -1   1   7   38.03    1.86
  -1  -1   6  221.52    7.04
  -1  -1   6  220.33    7.62
  -1   1   6  200.62    7.16
  -1  -1   5   32.26    2.41
  -1  -1   5   29.35    1.36
  -1  -1   4  752.67   24.39
  -1  -1   3  667.18   21.69
  -1   1   3  671.81   21.57
  -1  -1   2    2.54    1.20
  -1   1   2    5.22    0.70
  -1  -1   1  210.18    6.86
  -1  -1   1  210.28    6.82
  -1   1   1  208.53    6.80
  -1  -1   0    0.84    0.96
  -1   1   0    0.16    0.86
  -1  -1   0    3.16    0.48
  -1   1  -1  145.82    4.90
  -1  -1  -1  141.68    4.82
   1   1   2 2649.35   85.00
  -1  -1  -2 2667.70   84.97
  -1   1  -2 2629.53   84.99
   1   1   3  194.89    6.60
  -1  -1  -3  199.89    6.69
  -1   1  -3  186.61    6.78
   1   1   4   67.56    2.98
  -1  -1  -4   66.94    3.28
  -1   1  -4   68.05    3.57
   1  -1   4   68.19    3.22
  -1  -1  -5    1.26    2.53
   1  -1   5    0.41    2.25
  -1   1  -6   75.18    4.30
  -1  -1  -6   82.38    4.06
   1  -1   6   86.66    3.97
  -1  -1  -7   20.02    3.18
  -1  -1  -7   16.58    3.67
  -1   1  -7   17.99    3.60
   1  -1   7   20.25    2.95
   1  -1   8   45.23    2.47
  -1   1  -8   51.38    4.45
  -1   1  -8   56.76    3.95
  -1  -1  -8   56.81    3.87
  -1  -1  -8   55.56    4.41
   1   1   8   50.85    2.73
   1  -1   8   59.95    3.67
   1  -1   8   56.53    2.28
   1  -1   9  100.54    4.17
   1   1   9  115.13    4.36
   1  -1   9  115.92    5.15
   1  -1   9  113.24    3.99
  -1  -1  -9  113.55    5.90
  -1   1  -9  105.18    5.72
  -1   1  -9  111.03    5.50
  -1  -1  -9  120.57    5.46
   1   1  10   45.36    2.89
   1  -1  10   44.90    2.94
  -1   1 -10   43.90    2.94
   1  -1  10   53.70    3.77
   1  -1  10   49.97    2.30
  -1  -1 -10   37.24    4.15
  -1  -1 -10   43.98    4.73
  -1   1 -10   43.57    4.31
   1   1  11   13.97    2.48
   1  -1  11   14.15    2.51
  -1   1 -11    9.99    2.48
   1  -1  11   18.59    3.22
   1  -1  11   15.89    1.73
  -1   1 -11   13.43    3.94
  -1  -1 -11   11.73    3.62
  -1   1 -12   68.74    3.49
   1   1  12   76.55    3.53
   1  -1  12   70.22    3.46
   1  -1  13   -0.90    2.23
   1   1  13    1.96    2.48
   1  -1  14    6.42    2.08
   1   1  14    3.78    2.02
  -1  -2  14   50.10    2.75
  -1  -2  13  110.84    4.42
  -1   2  13  107.53    4.45
   1   2 -12   67.32    4.50
  -1  -2  12   57.54    3.01
  -1   2  12   68.81    3.43
  -1  -2  12   62.79    3.44
  -1  -2  12   65.74    3.93
  -1   2  12   65.16    3.84
  -1   2  11   50.26    2.12
   1   2 -11   56.05    4.40
  -1  -2  11   44.73    2.78
  -1   2  11   56.67    3.08
  -1  -2  11   49.02    3.72
  -1   2  11   54.62    3.66
  -1  -2  10  142.06    5.55
  -1   2  10  144.62    5.03
   1  -2 -10  153.09    6.19
  -1   2  10  138.33    5.28
  -1  -2  10  139.57    5.33
  -1  -2  10  151.29    5.31
  -1   2  10  163.10    5.48
  -1   2  10  156.62    6.14
  -1  -2  10  153.24    6.15
  -1   2   9    5.08    1.20
  -1   2   9    4.89    1.82
   1  -2  -9    4.69    3.14
   1  -2  -9    6.58    3.77
  -1  -2   9    6.96    2.86
  -1   2   9    6.26    1.33
  -1   2   9    6.54    2.77
  -1  -2   9    6.73    1.37
  -1  -2   9    6.62    2.01
  -1  -2   8   11.48    1.33
  -1   2   8   11.80    1.28
  -1  -2   8   13.68    2.82
  -1   2   8   11.91    2.74
  -1  -2   8   11.55    2.08
  -1  -2   7  189.30    6.09
  -1   2   7  184.56    6.08
  -1  -2   7  194.21    6.83
  -1   2   7  192.30    6.76
  -1   2   7  171.29    6.09
  -1  -2   6  178.37    6.36
  -1  -2   6  176.90    5.73
  -1   2   6  172.95    5.72
  -1   2   6  170.35    6.31
  -1   2   6  168.79    5.75
  -1   2   5  181.07    6.25
  -1   2   5  176.05    5.75
  -1  -2   5  179.61    6.26
  -1  -2   5  174.56    5.75
  -1   2   5  171.98    5.78
  -1  -2   4  226.99    7.96
  -1   2   4  239.07    7.94
  -1   2   4  235.65    7.64
  -1  -2   3  930.55   30.31
  -1   2   3  949.28   30.30
  -1  -2   2  420.30   13.90
  -1   2   2  437.20   13.90
  -1  -2   1    7.30    1.20
  -1   2   1    8.21    0.89
  -1   2   1    7.94    1.16
  -1  -2   1    7.33    0.90
  -1  -2   1    6.47    1.05
  -1   2   0   33.05    1.66
  -1   2   0   28.69    1.47
  -1   2   0   29.94    1.63
  -1  -2  -1  212.23    7.08
  -1  -2  -2  834.63   26.89
  -1   2  -3  135.25    5.42
  -1  -2  -3  152.19    5.18
  -1   2  -4   49.80    3.26
  -1  -2  -4   56.13    2.96
   1  -2   4   54.44    2.94
   1   2   4   54.73    2.94
  -1  -2  -5 1404.16   45.06
  -1   2  -5 1342.87   45.11
   1  -2   5 1419.34   45.12
   1   2   5 1419.65   45.10
  -1   2  -6  549.19   19.28
  -1  -2  -6  584.17   19.21
   1   2   6  592.96   19.24
   1  -2   6  604.16   19.27
  -1  -2  -7   -1.32    2.93
   1   2   7   -1.36    2.71
   1  -2   7    0.88    2.76
  -1  -2  -8    6.30    3.88
  -1   2  -8    7.47    3.44
  -1  -2  -8    9.14    3.25
  -1   2  -8    7.76    2.20
   1   2   8    7.86    1.99
   1   2   8    7.25    1.32
   1   2   8    7.89    2.85
   1  -2   8    8.26    1.36
   1  -2   8   10.94    2.94
   1  -2   8    6.39    1.61
  -1  -2  -9   -2.19    4.23
  -1   2  -9    0.76    3.61
  -1  -2  -9   -1.77    3.48
   1   2   9    1.58    2.19
  -1   2  -9   -0.03    2.42
   1   2   9    1.85    2.95
   1  -2   9    5.38    3.02
   1   2   9   -0.18    1.41
   1  -2   9    1.61    1.42
   1  -2   9   -0.70    1.79
  -1  -2 -10   41.04    4.01
  -1   2 -10   45.98    4.35
  -1  -2 -10   40.52    4.69
  -1   2 -10   42.54    3.06
   1   2  10   46.22    2.91
   1   2  10   42.23    3.62
   1   2  10   43.33    2.19
   1  -2  10   46.11    2.22
   1  -2  10   46.48    3.74
   1  -2  10   45.46    2.62
  -1   2 -11   34.88    4.27
   1  -2  11   32.16    2.78
  -1   2 -11   28.86    2.88
   1   2  11   36.81    2.83
   1  -2  11   41.52    2.11
   1   2  11   42.56    3.46
   1  -2  11   41.04    3.51
   1   2  11   39.58    2.06
   1   2  12    0.90    2.69
  -1   2 -12   -1.53    2.44
  -1   2 -12   -1.13    2.42
   1  -2  12    0.37    2.34
   1   2  12   -0.24    2.43
   1   2  13    0.08    2.46
   1  -2  13    0.62    2.13
   1   2  14    5.01    1.96
   1  -2  14    4.63    2.06
  -1  -3  14    2.99    2.07
  -1  -3  13   48.45    2.87
  -1  -3  13   37.56    2.37
  -1   3  12   84.24    3.06
   1   3 -12   78.42    5.00
  -1  -3  12   77.10    3.55
  -1   3  12   95.59    3.92
   1   3 -12   80.24    3.71
  -1  -3  12   87.53    3.91
  -1  -3  12   85.20    4.33
  -1   3  12   83.88    4.28
  -1   3  11    1.10    1.26
   1   3 -11    4.06    3.82
  -1  -3  11    1.02    2.13
  -1  -3  11    0.86    2.11
  -1   3  11    0.86    2.46
   1   3 -11   -1.96    2.50
  -1   3  11   -1.39    2.83
  -1  -3  11   -0.17    2.90
  -1   3  10  467.61   15.36
   1  -3 -10  473.66   16.21
  -1  -3  10  483.99   15.49
  -1  -3  10  448.60   15.83
  -1  -3  10  474.77   16.09
  -1   3  10  484.83   16.07
  -1   3   9   63.62    2.54
  -1  -3   9   59.75    2.80
   1  -3  -9   61.77    3.80
  -1  -3   9   62.32    2.55
  -1   3   9   65.58    2.52
  -1  -3   9   64.34    3.76
  -1   3   9   64.87    3.70
  -1  -3   9   55.86    3.26
   1  -3  -8   45.35    3.29
  -1   3   8   46.69    2.04
  -1  -3   8   48.27    3.30
  -1   3   8   52.63    3.26
  -1  -3   8   49.99    2.08
  -1  -3   7  180.30    6.55
  -1   3   7  173.35    5.83
  -1  -3   7  175.71    5.84
  -1   3   7  176.65    6.46
  -1  -3   6  483.36   15.86
  -1   3   6  484.46   15.84
  -1   3   6  478.30   15.45
  -1  -3   6  476.32   15.46
  -1   3   5  168.68    5.39
  -1   3   5  174.84    5.89
  -1  -3   5  158.55    5.91
  -1  -3   5  157.43    5.39
  -1   3   4   34.87    2.21
  -1  -3   4   35.25    2.28
  -1   3   3   40.08    2.11
  -1  -3   3   39.18    2.11
  -1   3   3   37.38    2.67
  -1  -3   2  524.39   17.52
  -1   3   2  544.46   17.52
  -1   3   2  573.32   17.66
  -1  -3   1 4426.73  143.61
  -1  -3   1 4442.38  143.61
  -1   3   1 4588.16  143.61
  -1   3   1 4498.04  143.61
  -1  -3   1 4447.88  143.69
  -1   3   0  934.07   29.29
  -1  -3   0  843.26   29.29
  -1   3   0  920.19   29.28
  -1  -3   0  933.62   29.26
  -1  -3  -1  743.77   23.28
  -1   3  -1  708.30   23.19
  -1  -3  -2  332.05   11.00
  -1  -3  -4   13.20    2.21
   1  -3   4   12.24    2.18
   1   3   4   14.76    2.09
  -1  -3  -5  214.34    7.86
   1  -3   5  236.34    7.90
   1   3   5  229.90    7.82
   1   3   5  218.25    7.86
  -1  -3  -6  174.23    6.82
   1  -3   6  196.68    6.84
   1   3   6  186.68    6.81
  -1  -3  -7   38.37    3.30
   1   3   7   40.29    3.12
   1  -3   7   39.59    3.20
  -1  -3  -8    1.18    3.05
  -1   3  -8    0.85    3.43
   1   3   8    0.74    1.91
   1  -3   8    1.80    2.81
   1   3   8    0.33    1.25
   1   3   8    1.04    2.74
   1  -3   8   -0.13    1.27
   1  -3   8   -0.28    1.59
  -1  -3  -9   -0.25    3.22
  -1   3  -9    4.27    3.67
  -1  -3  -9    1.74    4.12
   1   3   9   -0.15    2.15
  -1   3  -9    2.07    2.50
   1   3   9    1.77    1.36
   1  -3   9    1.95    2.93
   1   3   9    1.58    2.92
   1  -3   9    3.77    1.41
   1  -3   9    4.57    1.80
  -1  -3 -10  107.23    6.05
  -1   3 -10  110.02    5.72
   1  -3  10   98.08    4.27
   1   3  10  110.24    4.50
  -1   3 -10  101.17    4.54
   1  -3  10  109.91    5.22
   1   3  10  121.95    5.21
   1  -3  10  115.21    4.04
   1   3  10  117.79    4.02
  -1   3 -11   78.46    3.71
   1   3  11   99.40    4.08
   1   3  11   69.56    3.13
  -1   3 -11   81.17    3.89
   1  -3  11   78.24    3.80
   1   3  11   84.06    3.82
   1  -3  11   90.25    4.49
   1  -3  11   88.45    3.27
   1   3  11   94.32    3.25
   1   3  11   93.31    4.46
  -1  -3 -11   81.44    5.43
  -1  -3 -11   90.12    5.65
  -1   3 -11   81.25    5.21
  -1   3 -12   65.48    3.49
   1  -3  12   67.84    3.44
   1   3  13   19.67    2.50
   1  -3  13   21.17    2.27
   1   3  14    3.22    1.89
   1  -3  14    1.48    1.74
  -1  -4  14    2.04    2.04
  -1   4  14    0.57    1.11
  -1  -4  14    1.31    1.15
  -1  -4  13  108.51    4.17
  -1  -4  13  117.89    4.49
   1   4 -13  109.82    4.39
  -1  -4  12    0.21    2.11
  -1   4  12    1.15    2.52
   1   4 -12   -2.58    2.61
  -1   4  12    0.30    1.24
  -1   4  11    2.47    1.39
   1   4 -11    2.18    3.91
  -1  -4  11    3.43    2.14
  -1  -4  11    3.88    2.88
  -1   4  11   -1.64    2.75
  -1  -4  11    2.24    2.13
  -1  -4  11    2.35    2.05
  -1   4  10   91.29    3.33
  -1  -4  10   79.31    4.05
  -1  -4  10   85.67    4.45
  -1   4  10   85.75    4.38
  -1  -4  10   88.57    3.63
  -1   4   9   56.34    2.48
  -1  -4   9   57.72    2.71
  -1   4   9   52.60    2.96
  -1  -4   9   61.77    2.46
  -1  -4   9   61.93    3.68
  -1   4   9   64.38    3.59
  -1   4   9   61.04    2.41
  -1  -4   9   58.18    3.35
  -1  -4   8  140.88    4.86
  -1  -4   8  146.23    5.70
  -1   4   8  143.39    4.85
  -1   4   8  142.84    5.63
  -1  -4   7  100.25    3.49
  -1   4   7   97.99    3.47
  -1  -4   7  102.84    4.35
  -1   4   7  104.00    4.31
   1  -4  -6  155.77    5.56
  -1  -4   6  154.04    5.75
  -1   4   6  164.11    5.74
  -1  -4   6  149.41    5.13
  -1   4   6  156.50    5.12
   1  -4  -5  164.68    5.65
  -1   4   5  170.26    5.81
  -1  -4   5  157.26    5.34
  -1  -4   5  167.75    5.85
  -1   4   5  163.41    5.34
   1  -4  -4   27.81    1.80
  -1  -4   4   27.89    2.17
  -1   4   4   28.13    2.11
  -1   4   3  239.18    7.79
  -1  -4   3  231.71    7.82
  -1   4   3  229.44    8.08
  -1  -4   2    1.88    1.25
  -1   4   2    2.76    1.11
  -1  -4   1 1234.18   39.14
  -1   4   1 1238.48   39.13
  -1  -4   1 1217.45   39.26
  -1   4   1 1181.92   39.15
  -1   4   0  264.51    8.07
  -1  -4   0  233.30    8.11
  -1   4   0  241.54    7.85
  -1  -4   0  228.28    7.86
  -1  -4   0  248.63    7.98
  -1   4   0  256.17    8.11
   1   4   2    9.42    2.26
  -1  -4  -3  448.72   15.19
   1   4   3  473.64   15.09
   1  -4   3  459.06   15.11
   1   4   4  910.71   28.37
   1  -4   4  860.21   28.38
   1   4   4  851.50   28.43
  -1  -4  -5   72.93    3.52
   1  -4   5   79.41    3.63
   1   4   5   80.39    3.52
   1   4   5   74.85    3.87
  -1  -4  -6  252.56    9.09
   1  -4   6  266.04    9.19
   1   4   6  271.63    9.16
  -1  -4  -7  129.46    5.65
   1   4   7  138.94    5.05
   1   4   7  147.01    5.65
   1  -4   7  139.33    4.83
   1  -4   7  150.71    5.72
   1   4   7  138.58    4.82
   1  -4   7  151.75    4.92
  -1  -4  -8  123.67    5.43
   1   4   8  127.42    4.77
   1  -4   8  136.37    5.50
   1   4   8  133.09    5.46
   1   4   8  131.26    4.50
   1  -4   8  127.23    4.53
   1  -4   8  135.34    4.65
  -1   4  -9   52.82    4.44
   1  -4   9   54.88    2.71
   1   4   9   54.45    2.98
   1   4   9   60.35    3.73
   1   4   9   57.57    2.39
   1  -4   9   55.64    3.79
   1  -4   9   57.73    2.43
  -1   4 -10  133.54    5.51
   1   4  10  166.06    5.78
  -1   4 -10  146.99    6.79
  -1  -4 -10  147.95    7.07
  -1  -4 -10  150.76    7.15
   1  -4  10  141.46    5.48
  -1   4 -10  141.73    5.70
   1   4  10  145.96    5.66
   1  -4  10  154.08    6.30
   1  -4  10  157.70    5.25
   1   4  10  159.32    5.23
   1   4  10  160.94    6.28
   1   4  11   -0.10    1.38
   1   4  11    1.14    2.69
  -1  -4 -11   -4.92    4.47
  -1   4 -11    2.61    3.92
  -1  -4 -11    1.49    4.23
   1  -4  11   -0.17    2.05
  -1   4 -11    2.10    2.71
   1   4  11   -0.04    2.77
   1   4  11    0.31    1.43
   1  -4  11    0.65    1.45
   1  -4  11   -0.04    2.86
  -1   4 -12   -1.98    2.61
   1  -4  12    0.29    2.36
   1   4  12    0.01    1.08
   1   4  12    1.64    2.54
   1  -4  13   10.32    2.17
  -1   4 -13    7.03    2.30
   1   4  13    9.11    2.27
   1  -4  14    1.78    1.78
   1   4  14    1.31    1.83
  -1   5  14    2.01    2.02
  -1  -5  14   -0.94    1.96
  -1  -5  14    3.34    1.07
  -1   5  14    0.67    1.01
  -1  -5  13   61.50    2.90
  -1  -5  13   62.62    3.26
   1   5 -13   67.37    3.15
  -1  -5  12   94.40    3.91
  -1  -5  12   93.88    3.99
   1   5 -12   93.71    4.16
  -1   5  12  100.23    3.54
  -1   5  11   21.03    1.64
   1   5 -11   22.11    4.11
  -1  -5  11   22.84    2.97
  -1   5  11   17.30    2.92
  -1  -5  11   16.03    2.53
  -1  -5  11   20.54    2.26
  -1   5  11   14.58    2.13
  -1   5  10  149.81    5.16
  -1  -5  10  154.65    6.06
  -1   5  10  160.22    6.03
  -1  -5  10  145.77    5.93
  -1  -5  10  150.23    5.35
  -1   5   9   47.05    2.15
  -1  -5   9   42.80    2.36
  -1   5   9   39.81    2.89
  -1  -5   9   39.02    3.10
  -1  -5   9   37.77    3.20
  -1   5   9   41.14    3.18
  -1  -5   8   18.56    1.71
  -1   5   8   21.38    1.38
  -1   5   8   23.52    2.63
  -1  -5   8   19.38    1.41
  -1  -5   8   23.41    2.72
  -1  -5   8   21.06    2.63
  -1   5   7   48.12    1.97
  -1  -5   7   56.24    3.08
  -1   5   7   49.52    2.96
  -1  -5   7   49.14    2.02
  -1   5   6   37.88    1.59
  -1  -5   6   36.17    1.62
  -1  -5   6   36.79    2.64
  -1   5   6   38.64    2.57
  -1   5   5    6.21    1.88
  -1  -5   5    3.29    0.88
  -1   5   5    3.66    0.84
  -1  -5   5    5.87    1.98
  -1  -5   4   46.94    2.44
  -1   5   4   48.99    2.37
  -1   5   4   48.68    3.23
  -1   5   3   -1.01    1.24
  -1  -5   3   -1.11    1.54
  -1   5   3    0.90    2.51
  -1   5   2  757.29   24.12
  -1  -5   2  757.14   24.13
   1  -5  -2  735.96   24.11
  -1   5   1 1054.39   34.30
  -1  -5   1 1069.59   34.27
  -1  -5   0    9.55    0.93
  -1   5   0   11.73    0.85
  -1  -5   0   13.59    1.49
  -1   5   0   13.96    2.26
  -1   5   0   14.60    1.96
  -1  -5   0   11.38    1.99
  -1  -5  -1  112.51    4.25
   1  -5   2  254.11    8.67
   1   5   2  269.54    8.61
   1   5   2  257.80    8.94
   1   5   3  166.03    5.57
   1  -5   3  157.04    5.64
   1   5   3  159.73    6.02
   1   5   4  286.03    9.16
   1  -5   4  266.93    9.19
   1   5   4  260.06    9.42
   1   5   4  266.17    9.44
  -1  -5  -4  271.14    9.40
   1   5   5  179.41    7.01
   1  -5   5  188.86    6.80
   1   5   5  197.15    6.77
  -1   5  -6    7.63    1.77
   1   5   6    7.84    2.87
   1   5   6    7.24    2.38
   1  -5   6    8.13    2.45
  -1   5  -7  109.89    4.54
   1   5   7  138.20    4.62
   1  -5   7  120.95    4.39
   1   5   7  122.64    4.53
   1   5   7  126.28    4.26
   1  -5   7  122.79    4.27
   1   5   7  138.39    5.10
   1  -5   7  124.14    5.15
   1   5   8    0.29    2.03
  -1  -5  -8    1.08    3.93
   1  -5   8    0.60    1.60
   1   5   8    3.00    2.09
   1   5   8    1.48    1.19
   1  -5   8   -1.31    2.68
   1   5   8   -0.60    2.63
   1  -5   8   -0.92    1.27
   1  -5   9    0.66    1.82
  -1  -5  -9    1.04    4.19
  -1   5  -9   -1.63    3.73
   1   5   9   -0.17    2.39
   1  -5   9   -1.38    1.37
   1   5   9    1.30    2.79
   1  -5   9    0.63    2.88
   1   5   9    0.77    1.29
   1   5  10  133.95    5.10
  -1  -5 -10  129.58    6.46
  -1  -5 -10  134.43    6.54
  -1   5 -10  118.79    6.23
   1  -5  10  111.01    4.78
  -1   5 -10  117.05    5.12
   1   5  10  138.88    4.53
   1  -5  10  131.01    4.54
   1  -5  10  125.69    5.60
   1   5  10  136.79    5.57
   1  -5  11   25.88    2.74
   1   5  11   38.76    2.87
   1   5  11   27.10    1.85
  -1  -5 -11   37.48    4.47
  -1  -5 -11   35.99    4.55
  -1   5 -11   28.40    4.24
   1  -5  11   25.82    2.39
  -1   5 -11   29.91    3.00
   1  -5  11   31.87    3.13
   1   5  11   35.05    3.06
   1  -5  12    2.74    2.30
  -1   5 -12    5.41    2.73
   1   5  12    5.65    1.25
   1   5  12    7.25    2.46
  -1   5 -13   -0.31    2.29
   1  -5  13   -0.14    2.04
   1   5  13   -0.18    2.18
  -1  -5 -14    0.53    1.44
   1  -5  14    0.63    1.69
  -1  -6  14    1.73    1.86
   1   6 -14    0.03    2.05
  -1   6  14    0.48    1.92
  -1   6  13    6.79    1.14
   1   6 -13    4.95    2.36
  -1  -6  13    7.79    2.31
  -1   6  13    6.83    1.18
  -1  -6  13    5.94    1.22
  -1  -6  13    7.00    1.88
  -1  -6  12    1.55    2.11
  -1  -6  12    1.48    2.14
   1   6 -12    0.36    2.73
  -1   6  12    1.42    1.37
  -1   6  11  138.72    4.56
   1   6 -11  130.46    6.26
  -1  -6  11  138.80    4.86
  -1   6  11  132.36    5.33
  -1  -6  11  139.42    5.42
  -1  -6  11  125.41    5.31
  -1  -6  10   73.18    3.18
  -1   6  10   58.06    3.16
  -1  -6  10   63.42    3.81
  -1  -6  10   69.75    3.86
  -1   6  10   66.74    3.79
  -1   6  10   76.63    2.89
  -1   6   9   94.76    3.51
  -1  -6   9   93.79    3.64
  -1   6   9   84.77    4.16
  -1  -6   9   85.14    3.44
  -1  -6   9   97.23    4.46
  -1   6   9   97.71    4.30
  -1  -6   9   98.66    4.40
  -1  -6   8   -0.15    2.50
  -1  -6   8    1.17    1.54
  -1  -6   8   -2.69    2.49
  -1   6   8   -2.46    2.34
  -1   6   8    1.96    1.30
  -1  -6   7  129.89    5.06
  -1   6   7  141.80    5.02
  -1   6   6  157.69    5.72
  -1  -6   6  156.44    5.75
  -1  -6   5    4.69    1.87
  -1   6   5    3.98    1.73
  -1   6   4   55.34    2.37
  -1  -6   4   55.28    2.51
  -1   6   4   48.87    3.43
   1  -6  -4   45.78    3.09
  -1  -6   3    8.56    1.41
  -1   6   3    7.13    1.14
  -1   6   3    9.38    1.22
   1  -6  -3    6.81    2.16
  -1  -6   2   53.95    1.99
  -1   6   2   52.53    1.88
  -1  -6   1  216.13    7.02
  -1   6   1  215.74    7.26
  -1   6   1  194.33    6.81
  -1   6   0    2.70    1.95
  -1  -6   0    3.39    1.47
  -1   6   0    2.91    2.49
  -1  -6   0    1.87    2.07
   1  -6   1   27.32    1.27
   1   6   1   27.31    1.18
  -1   6  -1   33.72    2.34
  -1  -6  -1   36.24    2.54
   1   6   2  580.42   19.07
   1   6   2  584.02   18.81
   1  -6   2  580.89   18.83
   1   6   3   24.91    2.81
   1  -6   3   24.65    1.92
   1   6   3   29.19    1.73
   1   6   4  355.54   12.30
   1   6   4  339.91   12.34
   1  -6   4  367.19   12.05
   1   6   4  375.27   12.01
  -1   6  -5   25.37    2.01
   1   6   5   30.48    2.34
   1  -6   5   30.11    2.41
   1   6   5   26.93    3.21
  -1  -6  -6   10.37    3.33
   1   6   6   10.25    3.01
   1  -6   6   12.62    1.11
   1   6   6   10.92    1.06
   1  -6   6   14.23    2.39
   1   6   6   13.76    2.30
   1  -6   7   -0.56    1.47
  -1  -6  -7   -1.64    3.47
   1   6   7    1.39    1.91
   1  -6   7    0.36    1.10
   1  -6   7   -1.43    2.48
   1   6   7    0.42    2.38
   1   6   7    0.70    1.04
   1  -6   8    7.45    1.70
  -1  -6  -8    5.54    3.78
   1   6   8   10.52    2.17
   1   6   8    8.62    2.59
   1  -6   8    6.14    1.27
   1   6   8    7.01    1.23
   1  -6   8    7.71    2.71
   1  -6   9   55.14    2.72
  -1  -6  -9   56.60    4.67
   1   6   9   65.99    3.09
   1  -6   9   55.10    2.34
   1   6   9   53.25    2.31
   1  -6   9   52.83    3.62
   1   6   9   53.50    3.55
  -1  -6 -10  100.71    6.08
  -1  -6 -10   95.86    5.70
   1  -6  10  104.14    4.17
  -1   6 -10  105.31    4.59
   1  -6  10   97.84    4.85
   1   6  10  106.88    3.82
   1  -6  10  104.35    3.84
   1   6  10  106.92    4.81
   1  -6  11  161.66    6.08
  -1   6 -11  181.90    6.33
  -1   6 -11  166.45    7.34
   1   6  11  162.16    5.88
   1   6  11  191.49    6.30
  -1   6 -12   16.77    2.79
   1  -6  12   15.74    2.33
   1   6  12   14.68    1.44
   1   6  12   18.58    2.49
  -1  -6 -13   -1.81    1.82
  -1   6 -13    1.18    2.34
   1  -6  13   -0.89    2.00
  -1  -7  14    0.78    1.79
  -1   7  14    0.73    1.79
  -1   7  13   11.33    1.28
   1   7 -13   13.40    2.43
  -1  -7  13   10.76    2.24
  -1   7  13    7.55    2.32
  -1  -7  13   10.29    1.84
  -1  -7  12    2.56    2.06
  -1  -7  12   -0.81    2.10
   1   7 -12   -0.04    2.71
  -1   7  12   -1.11    1.39
   1   7 -11   11.84    3.95
  -1  -7  11   12.99    2.52
  -1   7  11    7.25    1.59
  -1   7  10  134.14    4.71
  -1  -7  10  126.65    4.57
  -1  -7  10  132.92    4.88
  -1  -7  10  139.06    5.62
  -1  -7  10  145.30    5.44
  -1   7  10  143.35    5.38
  -1   7   9    6.03    2.38
  -1  -7   9    6.94    2.51
  -1   7   9    5.66    1.59
  -1  -7   9    1.57    1.69
  -1   7   9    4.81    1.40
  -1  -7   9    5.11    2.71
  -1  -7   9    3.04    1.83
  -1   7   9    4.07    2.02
  -1  -7   8    0.95    2.65
  -1  -7   8    1.61    1.62
  -1   7   8   -0.10    1.89
  -1   7   8    3.19    2.25
  -1  -7   8    0.57    2.28
  -1   7   8   -0.76    1.44
  -1  -7   7    1.77    1.44
  -1   7   7    1.14    2.48
  -1   7   7   -1.38    1.72
  -1   7   7    0.02    1.38
  -1   7   7    0.89    2.02
  -1  -7   7    2.07    2.16
  -1   7   6   52.76    2.84
  -1   7   6   52.19    2.72
  -1  -7   6   55.35    2.87
  -1  -7   6   60.37    2.62
   1  -7  -6   46.10    3.40
  -1  -7   5  283.77    9.63
  -1   7   5  288.73    9.58
   1  -7  -4   33.03    2.53
  -1   7   4   36.74    1.72
  -1  -7   4   34.14    2.00
  -1   7   4   30.46    3.28
  -1   7   3  317.17   10.01
  -1  -7   3  291.62   10.05
  -1   7   3  309.67   10.02
   1  -7  -2  489.26   15.75
  -1  -7   2  514.18   15.88
   1  -7  -2  468.98   15.53
   1  -7  -1    0.98    1.77
  -1   7   1    1.51    2.67
  -1  -7   1    0.52    1.73
   1   7   0   17.40    1.39
  -1  -7   0   12.58    2.26
  -1   7   0   16.54    2.13
  -1  -7   0   18.70    1.78
  -1   7   0   12.56    2.73
  -1   7  -1   46.62    2.79
   1   7   1   46.73    2.04
  -1   7  -1   53.75    2.23
  -1  -7  -1   44.89    2.99
  -1   7  -1   45.60    2.89
   1   7   2   41.48    1.73
  -1   7  -2   37.78    1.93
  -1  -7  -2   34.51    2.72
   1  -7   2   30.68    1.57
   1   7   2   28.74    1.42
   1   7   2   33.10    2.82
  -1  -7  -3    3.03    2.60
   1  -7   3    1.64    1.47
   1   7   3    2.95    1.16
   1   7   3    1.68    2.66
   1  -7   4  144.56    5.19
   1   7   4  145.67    5.09
   1   7   4  142.51    5.78
   1   7   4  137.64    5.86
  -1  -7  -5  292.22   10.05
   1   7   5  293.02   10.23
   1  -7   5  290.24    9.81
   1   7   5  302.78    9.76
   1   7   5  284.98    9.38
   1   7   6  162.40    5.25
  -1  -7  -6  141.54    6.03
   1  -7   6  144.66    5.08
   1   7   6  150.62    6.09
   1   7   6  152.12    4.90
   1  -7   6  136.30    4.91
   1  -7   6  151.21    5.57
   1   7   6  148.92    5.49
   1  -7   7    0.54    1.56
  -1  -7  -7    1.34    3.34
   1   7   7   -0.22    1.96
   1   7   7   -0.36    1.03
   1  -7   7    0.14    1.06
   1   7   7   -1.55    2.31
   1  -7   7   -1.29    2.36
   1   7   8   60.32    2.98
  -1  -7  -8   50.59    4.27
   1  -7   8   49.18    2.55
   1   7   8   49.50    2.29
   1  -7   8   55.47    2.24
   1  -7   8   57.13    3.41
   1   7   8   58.23    3.30
   1   7   8   58.76    2.21
   1  -7   9    1.76    1.87
  -1  -7  -9    4.44    3.76
   1  -7   9    2.48    2.58
   1   7   9    2.18    1.21
   1  -7   9    1.17    1.23
   1   7   9    1.05    2.45
   1   7   9    2.72    2.30
   1   7  10   28.76    2.75
   1   7  10   32.51    2.84
   1  -7  10   26.68    2.30
  -1   7 -10   30.99    3.08
   1  -7  10   32.48    3.12
   1  -7  11    1.28    2.04
   1   7  11    1.32    2.41
   1   7  11    3.81    1.55
  -1   7 -11   -1.20    2.89
  -1  -7 -12   51.39    2.58
   1   7  12   52.74    2.93
   1   7  12   50.96    2.23
   1  -7  12   47.49    2.86
  -1   7 -12   55.60    3.24
  -1   7 -13    2.20    2.18
   1  -7  13    0.16    1.82
  -1  -7 -13    1.98    1.54
  -1  -8  13   -2.95    1.78
  -1   8  13   -0.91    2.21
   1   8 -13    2.08    2.36
  -1  -8  13    1.91    2.11
  -1   8  13    0.96    1.19
  -1  -8  12   14.99    2.12
  -1  -8  12   10.24    2.22
  -1   8  12   11.17    2.67
   1   8 -12   14.91    2.76
  -1   8  12   12.83    1.47
  -1  -8  11    3.02    2.11
  -1   8  11    5.45    1.59
  -1  -8  10   57.01    2.55
  -1  -8  10   59.52    2.93
  -1  -8  10   59.47    3.68
  -1   8  10   58.84    2.37
  -1   8  10   53.85    2.60
  -1   8   9   28.33    1.99
  -1   8   9   25.97    2.46
  -1  -8   9   23.87    2.13
  -1  -8   9   32.55    3.16
  -1   8   9   26.75    1.79
  -1   8   9   35.37    2.54
  -1   8   8  255.19    8.55
  -1  -8   8  251.27    8.44
  -1  -8   8  253.57    9.19
  -1   8   8  246.05    8.33
  -1   8   8  256.38    8.76
  -1   8   7   80.76    3.22
  -1   8   7   84.55    3.49
  -1  -8   7   78.35    3.31
  -1   8   7   95.08    3.60
  -1  -8   7   95.49    3.77
  -1  -8   6    0.77    1.87
  -1   8   6    0.06    1.53
  -1  -8   6    0.48    1.46
  -1   8   6    3.37    1.79
  -1   8   6    1.80    1.40
  -1  -8   6   -0.29    2.59
  -1  -8   6    1.87    1.89
  -1  -8   5    1.70    1.76
  -1   8   5    4.86    1.13
  -1   8   4    2.06    0.98
  -1   8   4    0.53    3.11
  -1  -8   3  525.95   17.41
  -1  -8   2  207.20    7.21
  -1   8   2  201.78    7.51
  -1   8   1   50.20    3.43
  -1  -8   1   53.85    2.69
   1   8   0  341.01   11.17
  -1  -8   0  356.00   11.40
  -1   8   0  331.08   11.62
  -1   8  -1   47.09    2.26
   1   8   1   49.58    2.07
  -1  -8  -1   44.43    2.99
  -1   8  -1   46.59    2.78
  -1   8  -1   41.91    3.02
  -1  -8  -2   11.63    2.56
  -1   8  -2   10.10    1.69
   1   8   2   11.15    1.42
   1   8   2    9.47    2.71
  -1   8  -2    9.19    2.51
  -1   8  -3    0.38    1.74
  -1  -8  -3   -0.47    2.52
   1   8   3   -0.27    2.66
   1   8   3   -0.71    0.84
   1   8   4   86.11    4.60
   1   8   4   93.01    4.45
   1   8   4   92.95    3.35
   1   8   5  327.67   10.26
   1   8   5  282.74   10.88
   1  -8   5  289.21   10.37
   1   8   5  299.21   10.29
   1  -8   5  319.18   10.17
   1   8   6   55.03    2.54
   1  -8   6   47.38    2.26
   1   8   6   47.28    3.83
   1   8   6   45.02    1.78
   1  -8   6   42.50    2.76
   1   8   6   49.39    2.52
   1  -8   7    1.26    1.58
  -1  -8  -7   -1.58    3.40
   1   8   7    0.84    2.00
   1   8   7    1.29    1.98
   1   8   7    0.92    0.92
   1   8   8    3.86    2.21
  -1   8  -8    0.25    3.70
   1  -8   8    5.31    1.80
   1   8   8    2.21    1.44
   1   8   8    1.89    2.13
   1   8   8    3.01    1.04
   1  -8   9    1.32    1.85
  -1   8  -9   -0.40    3.86
   1   8   9    2.44    2.37
   1   8  10    0.10    2.38
  -1   8 -10    0.81    3.75
   1  -8  10   -1.33    2.02
  -1   8 -10   -1.47    2.92
   1  -8  10    1.72    2.65
   1  -8  11  151.07    5.35
  -1  -8 -11  138.63    5.21
   1   8  11  146.16    5.18
  -1  -8 -12   18.23    1.84
   1   8  12   18.77    1.49
   1  -8  12   14.63    2.18
  -1   8 -13   12.14    2.21
  -1  -8 -13    7.30    1.37
  -1  -9  13    4.00    1.68
  -1   9  13    8.54    1.21
  -1  -9  13    4.32    1.97
  -1  -9  12   21.33    2.14
  -1   9  12   21.83    1.63
   1   9 -12   26.56    2.75
  -1  -9  11   16.93    2.22
  -1   9  11   18.50    1.72
  -1   9  10    5.11    1.69
  -1  -9  10    4.04    1.72
  -1  -9  10    2.53    2.04
  -1  -9  10    3.41    2.66
  -1   9  10    2.76    1.40
  -1  -9   9  263.31    8.56
  -1   9   9  239.63    8.65
  -1   9   9  248.01    8.37
  -1  -9   9  267.96    9.34
  -1   9   8   14.78    1.70
  -1  -9   8   15.47    1.95
  -1   9   8   12.74    2.46
  -1   9   8   17.05    1.80
  -1   9   7  109.73    3.97
  -1  -9   7  105.58    5.00
  -1  -9   7  108.06    4.08
  -1   9   7  110.21    4.35
  -1  -9   6    3.61    2.05
  -1   9   6    5.53    1.51
  -1   9   6    1.03    2.11
  -1  -9   6    3.82    1.58
  -1  -9   6    6.17    2.69
  -1   9   5    4.81    2.05
  -1  -9   5    4.63    1.87
  -1  -9   5    3.81    2.59
  -1  -9   4  258.79    8.52
  -1  -9   4  252.23    9.03
   1  -9  -4  248.30    8.85
  -1  -9   3  154.73    5.89
   1  -9  -3  154.07    5.75
  -1   9   2    1.89    3.03
  -1  -9   2    3.48    2.13
   1  -9  -2    3.11    2.05
   1  -9  -1  584.53   18.97
  -1  -9   1  604.30   19.14
  -1   9   1  559.09   19.27
   1   9  -1  580.38   18.83
  -1  -9   0   24.78    1.99
  -1   9   0   23.35    3.05
   1   9   0   27.40    1.71
  -1   9  -1   11.31    2.61
  -1   9  -1    9.35    2.24
  -1   9  -1   11.72    1.75
  -1  -9  -1    8.57    2.46
   1   9   1    9.39    1.45
   1   9   2  133.30    5.85
  -1   9  -2  139.76    5.73
  -1   9  -2  157.13    5.31
  -1  -9  -2  166.47    5.88
   1   9   2  155.44    5.22
   1   9   3   42.79    3.77
   1   9   3   44.09    3.33
  -1  -9  -3   51.20    3.31
  -1   9  -3   46.63    2.40
  -1   9  -3   42.80    3.18
   1   9   4    3.24    3.34
   1  -9   4    2.05    1.45
  -1   9  -4    2.07    1.88
  -1  -9  -4    2.85    2.81
   1   9   5   21.68    3.59
   1  -9   5   20.71    1.69
  -1   9  -5   18.42    2.12
   1  -9   6    0.95    1.59
  -1   9  -6    0.22    1.97
   1   9   6    0.98    3.44
  -1  -9  -6   -0.32    1.57
   1  -9   7   34.08    2.12
  -1  -9  -7   29.94    2.02
   1  -9   8   77.91    3.16
  -1   9  -8   71.29    3.23
  -1   9  -8   79.33    4.73
   1   9   8   71.54    2.92
  -1  -9  -8   69.84    3.04
  -1  -9  -9   82.21    3.41
   1  -9   9   91.10    3.56
  -1   9  -9   78.92    3.51
  -1   9  -9   89.98    5.09
   1   9   9   88.65    3.19
   1  -9   9   83.67    4.50
   1  -9  10   -2.01    1.97
  -1  -9 -10   -2.19    1.84
   1  -9  11    1.54    1.93
   1   9  11   -0.12    1.51
  -1  -9 -11   -0.70    1.79
   1  -9  12    5.19    2.10
  -1   9 -12    8.64    2.43
   1   9  12    7.04    1.31
  -1  -9 -12    8.02    1.52
  -1  10  13    0.37    1.89
  -1 -10  13    0.34    1.76
   1  10 -13    2.85    2.00
  -1  10  13   -0.49    1.11
   1  10 -12    4.66    2.51
  -1 -10  12    2.71    1.82
  -1  10  12    4.91    1.37
  -1 -10  11   16.49    2.12
  -1  10  11   14.95    1.68
  -1  10  10   12.83    1.51
  -1 -10  10   11.58    1.81
  -1 -10  10   10.46    2.12
  -1  10   9   21.13    1.78
  -1 -10   9   21.43    3.06
  -1  10   9   20.16    2.62
  -1 -10   9   23.91    2.20
  -1  10   8  909.50   30.35
  -1  10   8  975.94   30.44
  -1  10   8  925.96   30.49
  -1 -10   8  967.07   30.46
  -1 -10   7   33.84    2.23
  -1  10   7   37.27    2.14
  -1 -10   7   33.55    3.29
   1 -10  -6   76.68    4.01
  -1 -10   6   68.23    3.46
  -1  10   6   90.44    3.65
  -1 -10   6   72.33    3.20
  -1  10   6   83.33    3.10
  -1 -10   6   74.73    4.12
  -1 -10   5  113.20    4.15
  -1 -10   5  106.32    4.33
   1 -10  -5  106.92    4.82
  -1 -10   5  117.32    5.02
  -1  10   4    6.73    2.14
  -1 -10   4    6.00    1.93
   1 -10  -4    7.07    2.55
  -1 -10   4    8.02    2.51
  -1  10   3    5.29    2.01
  -1 -10   3    3.79    1.75
  -1 -10   3    5.34    2.37
  -1  10   2  148.67    5.20
  -1  10   2  135.72    6.03
  -1 -10   2  149.13    5.62
  -1 -10   1  140.74    5.23
  -1  10   1  131.42    5.73
   1  10  -1  139.15    4.81
  -1 -10   0   -0.20    1.68
  -1  10   0   -0.87    2.96
   1  10   0   -0.73    1.47
  -1  10  -1   91.88    3.44
   1  10   1   92.33    3.28
   1  10   2    9.03    2.70
  -1  10  -2    8.51    2.46
  -1  10  -2   10.57    2.52
  -1  10  -2   12.45    1.91
  -1 -10  -2    9.33    2.72
   1 -10   3  110.02    3.88
   1  10   3  110.95    4.09
  -1  10  -3   96.06    4.02
   1  10   3  102.80    4.73
  -1  10  -3  108.24    4.03
  -1  10  -3   90.53    4.57
  -1 -10  -3  108.35    4.78
   1 -10   4   67.65    2.83
   1  10   4   69.83    3.20
   1  10   4   71.88    4.47
  -1  10  -4   67.93    3.06
  -1  10  -4   57.54    3.79
  -1 -10  -4   69.25    3.93
   1 -10   5   36.56    2.14
   1  10   5   36.75    2.65
  -1  10  -5   36.01    2.39
  -1 -10  -5   40.42    3.35
   1  10   5   38.76    3.93
   1 -10   6   56.17    2.53
  -1 -10  -6   48.39    2.41
  -1  10  -6   49.21    2.71
  -1 -10  -6   52.39    3.76
   1  10   6   55.44    4.26
   1 -10   7    5.17    1.78
  -1 -10  -7    5.45    1.69
  -1  10  -7    2.61    2.05
  -1  10  -7    0.38    3.50
  -1 -10  -7    4.41    3.21
   1 -10   8    4.15    1.86
  -1 -10  -8    4.63    1.74
   1  10   8    5.64    1.62
  -1 -10  -8    6.19    3.26
  -1  10  -8    5.96    3.65
  -1  10  -8    3.53    2.00
  -1 -10  -9    0.09    3.26
  -1  10  -9    0.60    3.64
   1 -10   9    0.19    1.92
  -1 -10  -9    0.80    1.75
   1  10   9   -1.16    1.41
   1 -10   9   -0.10    2.79
   1 -10  10   83.91    3.45
   1  10  10   83.06    3.99
  -1 -10 -10   80.45    3.26
   1 -10  11   64.85    2.95
   1  10  11   63.86    3.44
   1  10  11   66.85    2.73
   1  10  12    2.35    1.22
  -1 -11  12   11.46    1.79
  -1 -11  12   11.49    1.95
  -1  11  12    9.41    1.37
   1  11 -12   15.27    2.31
  -1 -11  11   17.61    2.05
  -1 -11  10    3.68    2.03
  -1  11  10   -0.19    1.43
  -1 -11  10    0.09    1.75
  -1 -11   9    3.78    2.04
  -1  11   9    0.31    1.60
  -1  11   9    1.77    1.74
  -1 -11   8   83.22    3.59
  -1 -11   8   91.40    4.55
  -1  11   8   83.64    3.37
  -1  11   8   88.57    3.43
  -1  11   7   20.96    1.82
  -1  11   7   13.84    1.19
  -1 -11   7   13.64    2.02
  -1  11   7   17.20    1.86
  -1 -11   7   14.50    3.02
  -1 -11   6   76.86    3.78
  -1 -11   6   86.30    3.54
  -1  11   6   89.06    3.40
  -1  11   6   90.35    3.43
  -1 -11   6   92.03    4.52
  -1 -11   5   94.96    3.94
  -1  11   5  101.27    4.11
  -1 -11   5   93.59    4.59
  -1 -11   5   95.27    3.74
  -1 -11   4    9.80    2.61
  -1 -11   4    8.03    2.07
  -1  11   4    7.92    2.31
  -1  11   3    9.72    1.27
  -1  11   3    6.74    3.47
  -1 -11   3    8.77    2.47
  -1 -11   3    8.87    1.98
  -1  11   3    9.36    2.19
   1  11  -2  182.84    6.34
  -1 -11   2  186.11    6.23
  -1  11   2  195.98    6.32
  -1  11   2  172.17    7.27
  -1 -11   2  188.12    6.87
  -1 -11   2  180.17    6.39
   1  11  -1   13.55    1.71
  -1  11   1   15.34    1.58
  -1  11   1   16.33    3.28
  -1 -11   1   13.34    2.14
  -1 -11   1   14.73    1.85
   1  11   0    3.74    1.59
  -1  11   0    2.66    1.43
   1  11   0    2.81    1.35
  -1  11   0    4.85    3.09
   1 -11   0    2.53    1.78
  -1 -11   0    4.61    1.70
   1  11   1   27.00    1.90
  -1  11  -1   30.64    1.75
   1  11   1   22.04    2.83
  -1  11  -1   28.97    3.15
  -1 -11  -1   30.45    2.04
   1  11   2    7.16    2.00
  -1 -11  -2    7.73    1.87
  -1  11  -2    7.76    2.03
  -1 -11  -2    3.70    2.72
  -1  11  -2    5.47    2.43
   1  11   2    5.71    2.69
  -1  11  -2    7.09    2.56
  -1  11  -3    9.92    2.11
  -1 -11  -3    8.74    2.88
  -1  11  -3    8.62    2.61
   1  11   3    8.27    2.95
   1 -11   3   12.36    1.74
   1 -11   4   47.63    2.34
   1  11   4   47.85    2.76
  -1  11  -4   42.76    2.59
  -1 -11  -4   42.91    3.53
   1  11   4   41.40    4.18
   1 -11   5    3.07    1.76
   1  11   5    3.02    2.40
  -1 -11  -5    2.46    3.10
  -1  11  -5    3.48    2.08
  -1  11  -5    1.81    2.91
   1  11   5    3.97    3.68
   1 -11   6  141.23    4.87
   1  11   6  132.46    5.18
   1  11   6  147.63    6.25
  -1 -11  -6  138.92    5.89
  -1  11  -6  131.44    4.93
  -1  11  -6  138.92    5.81
  -1  11  -7   34.43    3.74
  -1  11  -7   49.90    3.92
  -1  11  -7   42.84    2.61
  -1 -11  -7   45.03    3.73
   1  11   7   47.94    3.11
   1 -11   7   47.41    2.50
   1  11   7   44.45    2.33
  -1 -11  -7   45.25    2.30
   1 -11   8   -0.61    2.91
   1  11   8    0.19    2.68
   1 -11   8    0.42    1.89
  -1  11  -8   -1.14    2.01
  -1  11  -8    3.34    3.23
  -1  11  -8   -0.64    3.46
  -1 -11  -8   -1.18    3.19
   1  11   8    0.99    1.62
  -1 -11  -8    0.29    1.66
   1  11   9   39.73    3.09
   1  11   9   42.39    2.06
   1 -11   9   43.40    2.45
  -1 -11  -9   39.11    2.19
   1 -11  10   24.57    2.09
   1  11  10   23.78    2.77
   1 -11  11   30.07    2.10
   1  11  11   33.57    2.65
   1  11  11   32.49    1.83
   1  11  12   23.33    2.09
   1  11  12   19.03    1.35
  -1 -12  12    0.64    1.53
  -1 -12  12    3.12    1.68
  -1  12  11    3.43    1.49
  -1 -12  11    4.36    1.80
  -1 -12  10   25.16    2.19
  -1 -12  10   25.51    1.94
  -1  12  10   24.83    1.66
  -1  12  10   25.33    1.85
  -1 -12   9    2.19    2.00
  -1 -12   9    3.36    1.94
  -1  12   9    3.24    1.58
  -1  12   9    3.23    1.70
  -1 -12   8    8.06    2.07
  -1 -12   8    9.64    2.84
  -1  12   8   11.23    1.78
  -1  12   8   11.25    1.79
  -1  12   7  124.25    4.36
  -1 -12   7  126.38    4.78
  -1  12   7  127.62    4.63
  -1 -12   7  115.00    5.58
  -1  12   6  277.64    9.04
  -1  12   6  270.56    9.32
  -1 -12   6  265.33    9.23
  -1 -12   6  261.63    9.88
  -1 -12   6  269.57    9.13
  -1  12   5  179.91    6.09
  -1  12   5  187.74    6.47
  -1 -12   5  171.93    6.33
  -1 -12   5  165.08    6.96
  -1 -12   5  175.39    6.21
  -1  12   4  355.23   11.63
  -1 -12   4  356.36   11.71
  -1 -12   4  329.29   11.76
  -1  12   4  369.92   11.84
  -1 -12   4  372.31   12.39
  -1 -12   3   21.02    2.25
  -1  12   3   22.38    2.50
   1  12  -3   26.00    2.06
  -1  12   3   23.41    1.57
  -1  12   3   26.13    1.98
  -1  12   3   26.90    3.75
  -1 -12   3   27.96    2.76
  -1 -12   2   69.17    3.25
  -1  12   2   81.24    3.09
  -1 -12   2   74.72    3.68
  -1  12   2   77.10    4.54
   1  12  -2   72.52    3.13
  -1 -12   2   75.81    2.93
  -1 -12   1   42.70    2.55
  -1  12   1   49.10    2.32
  -1 -12   1   52.18    2.84
  -1  12   1   46.19    3.84
  -1 -12   1   46.89    2.08
   1  12  -1   49.07    2.40
  -1 -12   0   94.77    3.54
  -1  12   0   88.47    3.34
   1  12   0   89.31    3.29
  -1  12   0   81.70    4.55
  -1  12   0   85.51    3.41
   1  12   0   89.96    3.44
  -1 -12  -1  160.08    5.31
   1  12   1  147.98    5.16
  -1  12  -1  142.77    5.13
  -1  12  -1  155.31    5.24
   1  12   1  150.98    5.20
   1 -12   1  152.17    5.68
   1  12   1  129.50    5.63
   1  12   1  135.33    6.41
  -1  12  -1  138.65    6.00
  -1 -12  -2   80.27    3.31
   1 -12   2   77.29    3.84
   1  12   2   74.68    3.93
  -1  12  -2   72.92    3.87
   1  12   2   82.93    4.81
   1 -12   3    0.77    1.75
  -1 -12  -3   -0.53    2.81
  -1  12  -3    2.10    2.15
   1 -12   3   -0.72    1.86
   1  12   3    1.15    2.26
  -1 -12  -3    0.93    1.99
   1 -12   3    1.41    2.53
   1 -12   4   97.97    3.68
  -1 -12  -4   92.01    4.64
  -1  12  -4   93.97    3.83
   1 -12   4   81.33    3.73
   1  12   4   95.67    4.00
   1  12   4   97.34    5.29
   1 -12   5   28.48    2.10
  -1  12  -5   25.49    2.38
  -1  12  -5   23.76    2.97
  -1 -12  -5   24.98    3.31
   1  12   5   26.04    2.69
   1  12   5   32.11    4.05
   1 -12   5   23.05    3.13
   1 -12   6    1.93    1.86
  -1 -12  -6    2.10    3.04
  -1  12  -6    0.96    3.01
  -1  12  -6   -0.08    2.13
   1  12   6    2.78    2.52
   1 -12   6    1.48    2.88
   1  12   7  175.22    6.26
   1 -12   7  176.75    6.03
  -1  12  -7  166.53    6.00
  -1  12  -7  175.97    6.88
  -1 -12  -7  169.06    6.87
   1  12   7  162.35    5.90
   1 -12   7  174.94    6.96
  -1  12  -8   64.01    3.04
   1  12   8   67.32    2.81
   1  12   8   66.67    3.50
   1 -12   8   66.28    3.02
   1  12   9   20.15    1.92
   1  12   9   18.52    1.60
  -1  12  -9   19.18    2.84
   1  12   9   18.38    2.67
   1 -12   9   18.33    2.03
   1 -12  10    1.45    1.76
   1  12  10    1.13    2.39
   1  12  10    1.91    1.56
   1 -12  11   21.89    1.79
   1  12  11   22.34    2.26
  -1 -13  11   12.56    1.70
  -1 -13  11   10.31    1.45
  -1  13  11    9.64    1.39
  -1  13  11   12.19    1.39
  -1 -13  10    0.98    1.78
  -1 -13  10    0.74    1.62
  -1  13  10    1.14    1.33
  -1  13  10    1.18    1.64
  -1  13  10    0.30    1.47
  -1 -13   9    0.36    1.92
  -1 -13   9   -1.43    1.87
  -1  13   9    1.47    1.60
  -1  13   9   -0.26    1.78
  -1  13   9   -1.00    1.55
  -1 -13   8    2.34    2.00
  -1  13   8    3.37    1.69
  -1  13   8    2.51    1.66
  -1 -13   7   56.14    3.64
  -1  13   7   55.25    2.52
  -1  13   7   46.39    3.37
  -1 -13   7   53.75    2.82
  -1  13   7   52.58    2.64
  -1  13   7   55.82    2.15
  -1  13   6    8.63    1.63
  -1 -13   6    7.36    2.07
  -1  13   6    8.70    2.75
  -1 -13   6    7.06    2.42
  -1 -13   6    7.77    2.82
  -1  13   5    5.75    1.53
   1  13  -5    3.92    1.91
  -1 -13   5    5.34    2.01
  -1  13   5    6.99    2.65
  -1 -13   5    4.73    2.38
  -1 -13   5    4.76    2.78
  -1 -13   4    6.56    2.32
  -1  13   4   10.21    2.59
  -1  13   4    9.74    1.45
  -1 -13   4    4.55    1.74
   1  13  -4    6.08    1.90
  -1 -13   4    4.89    1.89
  -1  13   4    7.58    1.83
  -1  13   4    7.24    1.94
  -1 -13   4    8.65    2.67
  -1 -13   3   85.16    3.86
  -1  13   3   93.52    3.39
  -1 -13   3   90.29    3.73
  -1  13   3   97.18    3.67
   1  13  -3   75.75    4.64
  -1  13   3   89.97    5.10
  -1 -13   3  102.64    4.41
   1  13  -3   90.96    3.67
  -1 -13   3   94.38    3.49
  -1 -13   2   46.83    2.73
  -1  13   2   49.97    2.48
   1  13  -2   39.54    3.87
  -1 -13   2   49.76    3.04
  -1  13   2   47.20    4.13
   1  13  -2   46.74    2.53
  -1 -13   2   46.11    2.19
  -1 -13   1  100.50    4.14
   1  13  -1  104.48    3.81
  -1  13   1  107.28    3.96
  -1  13   1  103.51    5.24
   1  13  -1   96.72    5.31
   1  13  -1  109.67    3.98
  -1 -13   0   -0.68    2.07
  -1  13   0    1.75    1.66
   1  13   0    0.59    1.52
   1  13   0   -0.91    3.62
  -1  13   0    1.59    3.22
  -1  13   0   -0.03    1.81
   1  13   0   -0.59    1.81
  -1 -13  -1   55.76    2.89
  -1  13  -1   61.17    2.77
   1  13   1   55.07    2.58
   1  13   1   53.74    4.44
  -1  13  -1   54.71    3.80
   1 -13   2   86.47    3.50
  -1  13  -2   84.34    3.49
   1  13   2   69.73    5.05
   1 -13   2   76.18    4.02
  -1 -13  -2   95.59    3.65
   1 -13   3    8.91    1.92
   1 -13   3    6.32    2.52
  -1 -13  -3    9.07    2.17
   1  13   3   10.31    2.42
   1 -13   4  163.58    5.73
   1  13   4  171.01    5.92
  -1 -13  -4  172.26    5.81
   1 -13   4  165.25    6.50
   1 -13   5  273.26    9.13
  -1  13  -5  265.91    9.13
  -1 -13  -5  260.33    9.16
   1  13   5  261.66    9.26
   1 -13   5  286.85    9.92
   1 -13   6   14.86    2.02
  -1  13  -6   17.50    2.24
   1  13   6   15.84    2.62
  -1 -13  -6   16.74    2.27
   1 -13   6   18.78    2.97
   1  13   7   13.21    2.61
   1 -13   7   15.72    1.99
   1  13   7   13.27    1.87
   1 -13   7   12.65    2.86
   1  13   8   18.84    1.88
   1  13   8   17.95    1.79
   1  13   8   18.83    2.66
   1 -13   8   19.87    1.98
   1  13   9   51.77    2.35
  -1  13  -9   51.56    3.08
   1  13   9   49.26    2.18
   1  13   9   48.58    2.94
  -1 -13  -9   42.77    2.57
   1 -13   9   43.82    2.46
   1  13  10    0.36    1.38
   1 -13  10    0.44    1.63
  -1  13 -10    0.17    2.35
   1  13  10    1.00    2.19
  -1 -13 -10   -1.00    1.77
  -1  14  10   -1.21    1.35
  -1 -14  10    0.76    1.41
  -1 -14  10    0.49    1.67
  -1  14  10    1.18    1.23
  -1  14  10    1.47    1.44
  -1 -14  10    0.39    1.46
  -1  14   9   29.41    1.79
  -1 -14   9   26.15    1.86
  -1 -14   9   27.78    2.09
  -1  14   9   25.50    1.96
  -1  14   9   25.93    1.76
  -1 -14   9   28.08    2.03
  -1  14   8   33.15    1.87
  -1 -14   8   25.78    1.98
  -1 -14   8   29.31    2.19
  -1  14   8   28.53    1.93
  -1  14   8   32.68    2.77
  -1  14   7  105.68    4.37
  -1  14   7  107.95    3.77
  -1 -14   7   96.33    3.83
  -1 -14   7  101.99    4.01
  -1  14   7  103.14    3.85
  -1  14   7  103.64    3.51
  -1 -14   6  101.92    4.01
  -1 -14   6   98.95    3.79
  -1  14   6  110.16    3.75
  -1 -14   6  102.66    4.70
  -1 -14   5   97.49    4.17
  -1  14   5  110.95    3.68
   1  14  -5   88.43    3.84
  -1 -14   5   90.34    3.73
  -1 -14   5   97.50    3.96
  -1  14   5  101.16    3.94
  -1  14   5  106.65    3.87
  -1 -14   5   89.70    4.62
  -1 -14   4    6.87    2.36
  -1  14   4    7.29    1.41
  -1 -14   4    6.67    2.05
  -1 -14   4    5.52    1.67
   1  14  -4    5.05    1.93
  -1  14   4    5.04    2.01
  -1  14   4    4.38    1.92
  -1 -14   4    5.85    2.57
  -1 -14   3   22.71    2.54
  -1 -14   3   26.51    2.25
  -1  14   3   26.18    2.18
  -1  14   3   28.63    2.09
  -1 -14   3   28.33    2.77
   1  14  -3   25.06    2.16
  -1 -14   3   25.09    1.82
  -1 -14   2   19.96    2.40
  -1  14   2   18.89    2.04
   1  14  -2   14.41    3.58
   1  14  -2   16.68    2.06
  -1 -14   1   34.50    2.60
  -1  14   1   38.31    2.30
   1  14  -1   36.89    2.07
   1  14  -1   32.17    3.98
  -1  14   1   35.26    3.89
   1  14  -1   36.82    2.32
  -1 -14   0    2.47    2.19
  -1  14   0    2.42    1.79
   1  14   0    3.71    1.63
   1  14   0    5.52    3.74
  -1  14   0    1.63    3.30
  -1  14   0    1.66    1.91
   1  14   0    3.73    1.90
  -1 -14  -1   50.61    2.85
  -1  14  -1   54.51    2.69
   1  14   1   50.07    2.49
  -1  14  -1   48.29    2.33
   1  14   1   52.37    4.44
  -1 -14  -2  105.58    4.35
   1 -14   2  110.67    4.27
  -1  14  -2  115.72    4.26
   1  14   2  109.34    4.17
   1  14   2  114.93    5.80
  -1 -14  -3  198.34    6.76
   1 -14   3  190.08    6.71
  -1  14  -3  186.86    6.68
   1  14   3  193.45    6.66
   1 -14   3  195.27    7.31
   1  14   3  191.32    7.97
  -1  14  -4  147.01    5.36
   1 -14   4  152.48    5.40
   1 -14   4  151.52    6.09
  -1 -14  -4  145.80    5.44
   1 -14   5    7.32    1.99
   1  14   5    9.00    2.50
  -1 -14  -5   10.95    2.20
   1 -14   5    8.92    2.67
   1 -14   6   24.31    2.13
   1  14   6   26.60    1.88
   1  14   6   23.25    2.12
  -1 -14  -6   21.28    2.28
   1  14   6   26.47    2.62
   1 -14   7   18.96    1.96
   1  14   7   16.72    1.76
   1  14   7   17.83    1.88
  -1 -14  -7   15.59    2.12
   1  14   7   16.86    2.52
   1 -14   8   27.90    2.07
   1  14   8   28.65    1.91
   1  14   8   28.03    1.86
  -1  14  -8   29.17    2.72
   1  14   8   30.14    2.59
  -1 -14  -8   23.96    2.23
   1  14   9    2.19    2.21
  -1 -14  -9    0.27    1.71
   1 -14   9    0.79    1.65
   1  14   9    0.83    1.42
   1  14   9   -0.09    1.28
  -1  14  -9   -1.25    2.36
   1 -14   9   -0.13    1.64
   1  14  10    0.87    1.24
   1 -14  10    0.46    1.44
  -1  14 -10    2.83    2.08
  -1 -14 -10    0.69    1.50
  -1  15   9   40.28    1.90
  -1 -15   9   36.69    1.88
  -1 -15   9   34.07    2.13
  -1  15   9   36.20    1.88
  -1 -15   9   39.46    2.08
  -1  15   8   31.69    1.76
  -1 -15   8   23.99    1.82
  -1 -15   8   25.81    2.06
  -1  15   8   28.43    1.87
  -1 -15   8   27.74    2.12
  -1 -15   7   18.59    2.06
  -1 -15   7   16.72    1.75
   1  15  -7   14.94    1.80
  -1  15   7   18.68    1.61
  -1  15   7   18.02    1.13
  -1  15   6  232.92    7.20
  -1 -15   6  202.46    7.19
  -1 -15   6  213.50    7.38
  -1  15   6  216.65    7.33
  -1  15   6  230.49    7.12
  -1  15   5    6.38    1.41
   1  15  -5    5.63    1.84
  -1 -15   5    5.76    1.62
  -1 -15   5    4.64    2.06
  -1  15   5    7.48    1.95
  -1  15   5    5.96    2.04
  -1 -15   5    4.90    2.36
  -1  15   4   68.09    2.65
  -1 -15   4   67.93    3.16
  -1 -15   4   66.80    2.74
   1  15  -4   64.80    2.99
  -1  15   4   70.24    2.99
  -1  15   4   66.10    3.06
  -1 -15   3    1.83    2.07
   1  15  -3    0.23    1.91
  -1  15   3    0.76    1.99
  -1  15   3    0.53    1.88
  -1 -15   3   -0.82    2.36
  -1 -15   2   13.96    2.21
  -1  15   2   20.42    1.94
  -1  15   2   18.85    2.09
  -1 -15   2   12.43    2.42
   1  15  -2   16.38    2.05
  -1 -15   1   13.98    2.39
  -1  15   1   14.50    2.00
  -1  15   1   11.95    1.81
   1  15  -1   11.97    3.62
   1  15  -1   12.44    2.01
  -1 -15   0   15.52    2.39
  -1  15   0   16.82    1.80
   1  15   0   17.21    1.79
   1  15   0   17.67    3.85
  -1  15   0   18.80    2.08
  -1 -15  -1   36.42    2.61
  -1  15  -1   34.26    2.38
   1  15   1   37.99    2.15
  -1  15  -1   31.12    1.97
   1  15   1   33.45    4.11
  -1 -15  -2   50.21    2.98
   1 -15   2   55.94    2.88
  -1  15  -2   55.42    2.79
   1  15   2   56.93    2.68
  -1 -15  -3   53.31    2.87
  -1  15  -3   51.20    2.70
   1 -15   3   51.57    2.77
   1  15   3   51.66    2.64
   1  15   3   50.09    4.43
   1  15   4  105.08    3.73
  -1  15  -4   96.62    3.97
   1 -15   4  101.53    4.03
   1  15   4  102.77    3.97
  -1 -15  -4  102.26    4.09
   1  15   5   68.10    2.69
  -1  15  -5   57.75    2.96
   1 -15   5   67.87    3.00
   1  15   5   63.39    2.97
  -1 -15  -5   67.21    3.11
   1  15   6   10.48    1.54
   1 -15   6   15.61    1.56
  -1  15  -6   13.30    1.88
   1 -15   6   13.89    1.92
   1  15   6   12.06    1.93
  -1 -15  -6    8.91    2.05
   1  15   7   12.43    1.51
   1 -15   7   10.87    1.51
  -1  15  -7   10.44    1.77
   1 -15   7   14.96    1.85
   1  15   7   12.69    1.74
   1  15   7   11.09    1.85
  -1 -15  -7    9.18    1.90
   1  15   8  165.01    5.30
   1 -15   8  154.38    5.25
  -1  15  -8  137.17    5.31
   1  15   8  172.63    5.29
   1  15   8  160.29    5.36
  -1 -15  -8  136.59    5.35
   1 -15   8  152.16    5.37
   1  15   9   -0.41    1.23
  -1 -15  -9   -0.38    1.44
   1 -15   9   -1.31    1.50
  -1 -16   9    0.80    1.45
  -1  16   9   -0.16    1.23
  -1  16   9   -1.83    1.15
  -1  16   8    8.22    1.30
  -1 -16   8   10.01    1.30
  -1 -16   8    7.69    1.67
  -1  16   8   11.23    1.51
  -1 -16   8   10.56    1.71
  -1 -16   7   25.90    2.03
  -1 -16   7   24.06    1.65
  -1  16   6    0.45    1.29
  -1 -16   6    1.24    1.44
   1  16  -6    0.63    1.62
  -1 -16   6   -0.77    1.89
  -1  16   6   -0.24    1.82
  -1  16   6    0.38    1.13
  -1 -16   5   17.73    2.09
   1  16  -5   13.58    1.90
  -1  16   5   16.19    1.97
  -1  16   5   15.75    2.01
  -1  16   5   14.88    1.42
  -1 -16   4   20.91    2.20
   1  16  -4   19.30    1.97
  -1  16   4   20.90    2.03
  -1  16   4   19.99    2.13
  -1 -16   4   18.97    2.45
  -1 -16   3   51.23    2.87
   1  16  -3   47.98    2.66
  -1  16   3   64.05    2.66
  -1  16   3   59.54    2.77
  -1 -16   3   43.50    3.00
  -1 -16   2  130.24    4.75
   1  16  -2  117.67    4.57
  -1  16   2  131.15    4.61
  -1  16   2  128.43    4.50
  -1 -16   1   46.42    2.73
  -1  16   1   48.65    2.37
  -1 -16   1   42.37    2.89
  -1 -16   0   66.36    3.21
  -1  16   0   65.62    2.95
  -1  16   0   62.16    2.71
  -1 -16  -1   40.04    2.73
   1 -16   1   38.64    2.62
  -1  16  -1   39.16    2.46
   1  16   1   46.17    2.30
   1  16   1   47.19    4.11
  -1  16  -2   32.97    2.32
   1  16   2   34.63    2.19
  -1 -16  -2   33.65    2.56
   1 -16   2   36.92    2.46
  -1  16  -3   24.58    2.11
   1  16   3   22.68    2.00
  -1 -16  -3   20.24    2.32
   1 -16   3   23.69    2.19
  -1  16  -4   15.81    1.95
   1 -16   4   19.96    2.08
   1  16   4   17.72    1.91
   1  16   4   16.15    2.08
  -1 -16  -4   17.76    2.19
   1  16   5   -0.88    1.23
  -1  16  -5   -0.69    1.75
   1 -16   5   -1.64    1.83
   1  16   5   -0.68    1.78
  -1 -16  -5    1.16    1.87
   1  16   6    5.50    1.28
  -1  16  -6    4.32    1.68
   1 -16   6    6.87    1.75
   1  16   6    6.46    1.69
  -1 -16  -6    5.14    1.77
   1  16   7    2.26    1.21
  -1  16  -7    2.43    1.58
   1 -16   7    0.29    1.64
   1  16   7    2.45    1.56
   1  16   7    1.16    1.54
  -1 -16  -7    0.20    1.73
   1  16   8    3.74    1.14
   1  16   8    1.92    1.31
   1  16   8    1.77    1.41
   1 -16   8    3.57    1.57
   1 -16   8    1.08    1.47
  -1 -17   7    2.77    1.57
  -1  17   7    3.28    1.49
  -1  17   7    3.45    1.05
  -1  17   6   98.55    3.28
  -1 -17   6   86.20    3.58
  -1  17   6   98.35    3.49
  -1  17   6   92.15    3.52
  -1  17   6  103.95    3.26
  -1 -17   5    1.88    1.82
   1  17  -5    0.57    1.57
  -1  17   5   -0.30    1.71
  -1  17   5    0.81    1.71
  -1  17   5   -0.21    1.17
  -1  17   4    1.66    1.82
  -1  17   4    2.22    1.74
   1  17  -4    1.51    1.68
  -1 -17   4   -0.19    1.93
   1  17  -3    2.09    1.76
  -1  17   3    0.16    1.87
  -1  17   3    3.11    1.75
  -1 -17   3    0.67    2.16
  -1 -17   3    1.97    2.04
  -1  17   2   12.01    1.77
  -1 -17   2    9.48    2.29
  -1 -17   2   10.72    2.15
  -1  17   1   43.80    2.22
  -1 -17   1   44.09    2.64
  -1  17   0   17.57    1.69
  -1 -17   0   11.91    2.33
  -1  17  -1   38.83    2.33
  -1 -17  -1   36.07    2.57
   1 -17   1   40.18    2.54
  -1  17  -2    8.22    1.87
   1  17   2    9.68    1.70
   1  17   2    8.71    1.84
  -1 -17  -2    7.91    2.20
   1 -17   2   10.70    2.04
  -1  17  -3   55.83    2.76
   1  17   3   64.73    2.72
   1  17   3   62.50    2.80
  -1 -17  -3   60.70    2.93
   1 -17   3   63.97    2.89
  -1  17  -4   17.50    1.86
   1  17   4   23.26    1.99
   1  17   4   21.11    1.83
  -1 -17  -4   18.64    2.04
   1 -17   4   20.85    2.00
  -1  17  -5    4.73    1.61
   1 -17   5    2.90    1.71
   1  17   5    4.89    1.57
  -1 -17  -5    1.63    1.66
   1 -17   6    3.32    1.57
  -1  17  -6    2.60    1.46
   1  17   6    3.42    1.49
   1  17   6    2.96    1.00
   1  17   7   21.69    1.54
   1  17   7   20.50    1.56
   1 -17   7   20.80    1.66
   1  17   7   20.47    1.21
  -1  18   6    6.72    1.40
  -1 -18   6    5.14    1.58
  -1 -18   6    5.16    1.50
  -1  18   5    3.44    1.51
  -1  18   5    2.07    1.07
  -1 -18   5    2.47    1.63
  -1  18   4   79.88    3.00
  -1  18   4   78.69    2.84
  -1 -18   3   -0.95    1.84
  -1  18   3    1.05    1.56
  -1 -18   2    2.47    1.90
  -1 -18   2    1.35    1.98
  -1  18   2    0.81    1.56
   1 -18  -1    2.27    1.97
  -1 -18   1    2.86    1.95
  -1 -18   1    1.63    1.96
   1  18  -1    2.41    1.43
  -1  18   1    3.26    1.50
  -1 -18   0   98.50    3.87
   1 -18   0  108.35    3.89
  -1  18   0  101.44    3.51
   1  18   0   97.48    3.61
   1 -18   1   29.57    2.18
  -1 -18  -1   25.45    2.19
   1  18   1   27.66    1.92
   1 -18   2    2.23    1.86
   1  18   2    0.92    1.63
  -1 -18  -2    1.15    1.79
   1  18   3    4.00    1.64
   1 -18   3    0.88    1.78
  -1  18  -3    2.36    1.57
   1 -18   4    4.66    1.67
  -1  18  -4    4.25    1.49
   1  18   4    6.91    1.44
   1  18   4    6.73    1.60
  -1  18  -4    6.18    1.05
   1  18   5    7.80    1.37
   1  18   5    7.54    1.52
   1 -18   5    8.61    1.56
  -1  18  -5    6.62    1.40
   1  18   6   -2.26    1.25
   1 -18   6   -0.32    1.37
  -1  19   4   58.93    2.34
  -1  19   4   61.16    2.20
  -1  19   3   10.42    1.42
  -1  19   3   12.43    1.21
  -1 -19   3   13.66    1.60
   1 -19  -3   12.49    1.70
  -1 -19   3   12.38    1.67
  -1  19   2   18.07    1.46
  -1 -19   2   16.05    1.63
  -1 -19   2   16.15    1.79
  -1  19   1    4.56    1.31
  -1 -19   1    5.66    1.71
   1 -19  -1    3.35    1.73
   1  19   0   31.53    1.74
   1 -19   0   35.25    2.09
  -1 -19   0   36.81    2.11
   1  19   1   -0.04    1.36
  -1  19  -1   -0.14    1.19
   1 -19   1    1.49    1.69
   1  19   2    0.09    1.42
  -1  19  -2   -0.01    1.10
   1 -19   2    0.56    1.67
   1  19   3    0.89    1.38
  -1  19  -3    0.30    1.01
   1 -19   3    1.33    1.56
   1  19   4   35.53    1.74
   1  19   4   33.05    1.48
  -2   0  15   -0.47    1.02
  -2   0  14   41.09    1.87
  -2   0  14   27.60    2.67
  -2   0  12    1.72    2.81
  -2   0  12    3.50    2.14
   2   0 -11    0.15    3.38
  -2   0  11   -0.79    2.13
  -2   0  11   -2.12    2.18
  -2   0  11    0.17    2.93
  -2   0  10  120.01    4.39
  -2   0  10  125.14    5.26
  -2   0   9   -0.92    1.89
  -2   0   9    1.42    1.19
  -2   0   9   -1.17    2.75
  -2   0   8   22.96    2.91
  -2   0   8   28.93    1.98
  -2   0   8   27.27    2.05
  -2   0   8   23.85    1.81
  -2   0   8   27.37    1.76
  -2   0   7   -0.46    1.44
  -2   0   7    0.32    2.42
  -2   0   7    0.63    1.07
  -2   0   6    8.64    1.47
  -2   0   6    7.37    2.28
  -2   0   6    8.51    1.04
  -2   0   5    0.69    1.34
  -2   0   5    0.90    0.90
  -2   0   5   -0.58    2.04
  -2   0   4  103.27    3.80
  -2   0   4  110.38    4.05
  -2   0   3   -0.20    1.22
  -2   0   3   -0.49    1.65
  -2   0   2    6.49    1.46
  -2   0   1    0.42    1.27
  -2   0   0   81.59    2.99
  -2   0   0   80.61    2.94
   2   0   1    0.25    1.71
   2   0   2  946.93   30.55
  -2   0  -3    3.81    2.20
  -2   0  -3    0.54    2.60
  -2   0  -4   43.45    2.91
  -2   0  -4   38.79    3.27
  -2   0  -5    0.37    2.72
  -2   0  -5    0.81    3.24
   2   0   6   64.22    3.60
  -2   0  -6   58.57    4.27
  -2   0  -6   61.24    3.77
   2   0   7   -0.71    2.80
  -2   0  -7   -0.47    3.85
  -2   0  -7    2.05    3.19
   2   0   8  367.19   12.53
  -2   0  -8  359.05   12.59
  -2   0  -8  349.68   12.88
   2   0   9   -3.14    3.14
   2   0   9    0.37    1.50
  -2   0  -9   -0.39    4.40
  -2   0  -9    1.32    3.67
  -2   0 -10   47.83    4.89
  -2   0 -10   43.26    4.32
   2   0  10   44.92    2.28
   2   0  10   48.29    3.77
  -2   0 -10   42.70    2.93
   2   0  10   43.52    2.83
  -2   0 -11    4.73    3.75
  -2   0 -11    0.45    2.40
   2   0  11    0.92    2.29
   2   0  11   -1.79    3.06
   2   0  11   -0.84    1.55
   2   0  12    7.66    2.28
   2   0  12    6.86    1.51
  -2   0 -13    1.84    2.34
   2   0  13   -0.39    2.36
   2   0  14    5.87    1.88
  -2  -1  15    0.58    1.74
  -2  -1  15    0.80    1.03
  -2  -1  15    0.50    1.82
  -2   1  15    1.57    1.74
  -2   1  14   22.65    2.49
  -2  -1  14   22.59    2.55
  -2  -1  14   31.03    1.65
  -2  -1  14   32.12    2.41
  -2   1  13    5.51    2.55
  -2  -1  12   -0.05    2.18
   2   1 -12    3.07    3.48
  -2  -1  12    1.51    2.82
  -2  -1  11    6.13    3.05
  -2  -1  11    7.38    2.23
  -2   1  11    5.50    2.20
  -2   1  11    7.64    2.20
  -2  -1  10   21.34    3.14
  -2   1  10   20.87    2.26
  -2  -1  10   19.86    2.27
  -2  -1   9   22.36    2.01
  -2  -1   9   24.82    3.04
  -2   1   9   27.05    1.47
  -2  -1   8   26.75    1.99
  -2   1   8   26.55    2.02
  -2  -1   8   24.83    2.00
  -2   1   8   22.79    1.72
  -2   1   8   24.98    1.91
  -2  -1   8   26.07    2.89
  -2  -1   7   15.86    1.83
  -2   1   7   12.66    1.26
  -2  -1   7   19.08    2.63
  -2  -1   7   16.43    1.25
  -2   1   6    5.82    1.19
  -2  -1   6    4.89    1.69
  -2  -1   6    4.07    2.33
  -2  -1   6    4.40    1.02
  -2   1   5  216.97    7.40
  -2  -1   5  226.23    7.55
  -2  -1   5  229.99    7.73
  -2  -1   5  223.69    7.28
  -2  -1   4   41.09    2.12
  -2  -1   4   39.88    2.41
  -2  -1   3   46.22    2.27
  -2  -1   3   51.15    2.40
  -2  -1   3   53.94    2.73
  -2   1   2  299.04    9.34
  -2  -1   2  271.00    9.33
  -2  -1   2  281.33    9.40
  -2  -1   1  387.94   12.71
  -2  -1   1  405.76   12.83
  -2  -1   1  396.22   12.82
  -2   1   0    1.49    0.93
  -2  -1   0    0.80    1.67
  -2  -1   0    0.52    1.18
  -2  -1  -2   10.28    2.20
   2   1   2    9.94    2.17
  -2   1  -3    2.79    2.04
  -2  -1  -3    4.61    2.31
  -2   1  -3    4.57    2.55
   2   1   3    5.92    2.51
  -2   1  -4  238.33    8.33
  -2   1  -4  236.11    8.52
  -2  -1  -4  247.94    8.36
  -2   1  -5   19.70    2.83
  -2  -1  -5   21.04    2.88
  -2   1  -5   20.19    3.29
   2  -1   6  133.35    5.31
  -2   1  -6  116.73    5.73
  -2  -1  -6  134.23    5.36
  -2  -1  -6  130.50    5.81
  -2   1  -6  124.73    5.39
   2  -1   7  401.63   13.35
  -2   1  -7  361.63   13.55
  -2   1  -7  389.75   13.38
  -2  -1  -7  392.26   13.62
  -2  -1  -7  400.00   13.38
   2   1   8   29.75    2.30
   2  -1   8   31.77    3.34
  -2  -1  -8   28.99    4.33
  -2   1  -8   27.68    4.24
  -2  -1  -8   31.13    3.70
  -2   1  -8   25.38    3.74
   2   1   9  243.65    8.37
  -2   1  -9  233.89    8.41
   2  -1   9  261.30    9.17
   2  -1   9  246.86    8.20
  -2  -1  -9  257.97    9.72
  -2   1  -9  238.24    9.60
  -2   1  -9  245.13    9.32
  -2  -1  -9  253.70    9.27
   2  -1  10   19.40    2.43
   2   1  10   20.05    2.46
  -2   1 -10   18.73    2.67
   2  -1  10   20.71    3.32
   2  -1  10   20.08    1.77
  -2  -1 -10   21.62    4.65
  -2  -1 -10   26.14    3.94
  -2   1 -10   20.26    4.11
  -2   1 -11   23.35    2.70
   2  -1  11   26.17    2.51
   2   1  11   23.53    2.55
   2  -1  11   31.69    1.93
   2  -1  11   29.95    3.40
  -2   1 -11   25.11    4.12
  -2  -1 -11   28.04    4.77
  -2   1 -12   15.60    2.61
   2  -1  12   13.47    2.29
  -2   1 -12   15.20    2.46
   2   1  12   15.01    2.38
   2  -1  12   18.63    1.63
  -2  -1 -13    6.34    2.34
   2   1  13    5.17    2.30
   2   1  14    1.59    1.78
   2  -1  14   -0.39    1.93
  -2  -2  15    0.49    1.82
  -2   2  15    1.71    1.73
  -2  -2  15    0.62    1.75
  -2   2  14    2.01    1.26
  -2  -2  14   -0.13    1.29
  -2  -2  14    1.40    2.09
  -2  -2  13   38.82    2.81
  -2  -2  13   31.01    2.41
  -2  -2  12  147.89    5.27
  -2   2  12  117.54    5.20
   2   2 -12  160.25    6.45
  -2   2  12  132.72    5.53
  -2  -2  12  171.56    6.10
  -2   2  12  164.65    6.02
  -2   2  11   52.25    2.23
  -2  -2  11   60.16    3.77
  -2   2  11   58.89    3.75
  -2  -2  11   55.22    2.94
  -2  -2  10  211.62    7.28
  -2   2  10  201.88    7.25
  -2   2  10  219.22    7.24
  -2  -2  10  216.19    7.98
  -2   2  10  216.22    7.95
  -2   2  10  208.76    7.01
  -2  -2  10  200.57    7.45
  -2   2   9   70.93    2.99
  -2  -2   9   71.36    3.86
  -2   2   9   63.18    3.77
  -2   2   9   65.54    2.56
  -2  -2   9   62.50    3.19
  -2   2   8  171.07    6.27
  -2  -2   8  170.25    6.31
  -2  -2   8  151.85    5.63
  -2   2   8  161.84    5.66
  -2  -2   8  156.74    5.56
  -2   2   8  163.36    5.54
  -2  -2   8  164.48    5.96
  -2   2   8  173.43    5.62
  -2   2   8  162.65    5.69
  -2   2   7    4.46    2.42
  -2  -2   7    2.89    1.09
  -2  -2   7    1.61    2.46
  -2   2   7    2.94    1.07
  -2  -2   7    3.40    1.88
  -2   2   6  504.23   16.57
  -2   2   6  513.79   16.94
  -2  -2   6  502.66   16.58
  -2  -2   6  526.33   16.98
  -2  -2   6  536.26   16.88
  -2  -2   6  522.00   16.56
  -2   2   5  260.36    8.91
  -2  -2   5  261.09    8.93
  -2  -2   5  266.17    8.87
  -2   2   4 1018.67   32.27
  -2  -2   4 1002.13   32.28
  -2   2   4  989.76   32.11
  -2  -2   4  998.40   32.27
  -2   2   3   16.89    1.78
  -2  -2   3   17.62    1.77
  -2   2   3   17.67    1.57
  -2  -2   2    7.70    1.94
  -2   2   2    7.91    1.85
  -2  -2   2    8.33    1.46
  -2   2   2    7.69    1.44
  -2   2   2    7.50    1.49
  -2   2   1  457.50   15.32
  -2   2   1  481.70   15.30
  -2  -2   1  460.56   15.32
  -2  -2   1  485.94   15.30
  -2  -2   0    6.51    1.95
  -2   2   0    9.56    1.67
  -2   2   0    9.41    1.42
  -2  -2  -1 2692.80   86.10
  -2   2  -1 2676.37   86.11
   2   2   2    0.01    2.25
  -2  -2  -2    0.85    2.33
   2   2   3 1229.96   39.50
  -2   2  -3 1201.27   39.50
  -2  -2  -3 1235.56   39.44
  -2  -2  -4   19.95    2.58
  -2   2  -4   18.46    3.01
  -2   2  -5  227.90    8.59
  -2  -2  -5  230.72    8.32
  -2   2  -5  234.10    8.35
   2  -2   5  244.10    8.34
   2   2   5  240.95    8.30
  -2   2  -6    1.23    3.37
  -2   2  -6    2.37    2.94
  -2  -2  -6    1.40    2.89
   2   2   6   -0.28    2.50
   2  -2   6    2.00    2.66
  -2   2  -7   -0.03    3.19
  -2  -2  -7   -1.68    3.98
  -2   2  -7    0.46    3.68
  -2  -2  -7    1.78    3.08
   2   2   7    3.05    2.78
   2  -2   7    1.36    2.83
   2  -2   8   86.72    3.52
  -2   2  -8   95.34    4.96
  -2  -2  -8   92.07    5.49
  -2  -2  -8   96.63    4.85
  -2   2  -8   91.08    3.85
   2   2   8   88.16    3.71
   2  -2   8   97.49    4.66
   2   2   8  102.02    4.61
   2  -2   9  310.09   10.35
   2   2   9  312.24   10.40
  -2   2  -9  295.07   10.42
   2  -2   9  311.52   10.25
   2   2   9  312.32   10.24
   2   2   9  321.00   11.11
   2  -2   9  315.84   11.15
  -2  -2  -9  309.89   11.55
  -2   2  -9  308.56   11.30
  -2  -2  -9  315.73   11.20
  -2   2 -10   79.88    4.02
   2   2  10   78.92    3.87
   2  -2  10   78.51    3.85
   2   2  10   92.90    4.72
   2  -2  10   93.93    4.76
   2   2  10   97.59    3.44
   2  -2  10   92.71    3.44
  -2   2 -10   92.36    5.31
  -2  -2 -10   90.68    5.78
  -2  -2 -10   96.40    5.85
  -2   2 -11  143.72    5.56
  -2   2 -11  136.41    6.73
  -2  -2 -11  137.41    7.05
  -2  -2 -11  159.43    7.15
  -2   2 -11  138.45    5.53
   2  -2  11  131.75    5.44
   2   2  11  129.79    5.49
   2   2  11  152.80    6.22
   2  -2  11  160.82    5.18
   2  -2  11  154.58    6.27
   2   2  11  158.01    5.15
  -2   2 -12   -0.11    2.57
  -2   2 -12   -1.84    2.50
   2  -2  12   -1.54    2.20
   2   2  12   -0.81    1.41
   2  -2  12    0.89    1.44
   2   2  12    0.44    2.48
   2  -2  13    3.98    1.88
  -2  -2 -13    3.30    2.40
   2   2  13    4.38    2.32
   2  -2  14   17.83    2.10
   2   2  14   19.11    1.92
  -2  -3  14   29.71    1.61
  -2   3  14   28.88    1.59
  -2  -3  14   26.47    2.34
  -2  -3  13   26.28    2.64
  -2  -3  13   21.34    2.23
  -2  -3  12   25.29    2.42
   2   3 -12   25.08    3.88
  -2   3  12   19.48    1.46
  -2   3  12   20.46    2.99
  -2  -3  12   25.67    3.05
  -2   3  11   16.00    2.68
  -2   3  11   19.55    1.54
  -2  -3  11   24.02    3.10
  -2   3  11   24.24    3.04
  -2  -3  11   20.29    2.38
  -2   3  11   16.87    2.49
  -2   3  10    8.91    2.36
  -2   3  10   12.89    2.98
  -2  -3  10   16.82    3.06
  -2   3  10    7.92    1.40
  -2  -3  10   10.72    2.21
  -2   3   9   30.74    2.20
  -2   3   9   31.51    2.45
  -2   3   9   34.10    3.04
  -2  -3   9   31.09    3.10
  -2   3   9   28.95    1.69
  -2  -3   9   32.76    2.58
  -2  -3   8    4.15    1.73
  -2  -3   8    4.00    2.46
  -2   3   8    4.69    1.19
  -2   3   8    5.62    1.94
  -2   3   8    5.32    1.72
  -2  -3   8    6.68    1.57
  -2  -3   8    8.32    2.16
  -2   3   8    5.75    2.55
  -2  -3   8    5.46    2.61
  -2  -3   7   10.50    1.40
  -2  -3   7   10.66    2.13
  -2   3   7    9.41    2.35
  -2  -3   7   11.36    2.51
  -2  -3   6  162.83    5.52
  -2  -3   6  164.69    6.05
  -2   3   6  167.69    6.02
  -2  -3   6  170.08    5.97
  -2   3   5   23.37    2.15
  -2  -3   5   24.79    2.23
  -2  -3   5   22.22    2.09
  -2   3   5   17.76    1.07
  -2   3   4   87.10    3.40
  -2  -3   4   88.60    3.47
  -2  -3   4   77.27    3.45
  -2  -3   3  270.63    9.14
  -2   3   3  279.81    9.13
  -2   3   2 1776.07   57.35
  -2  -3   2 1782.95   57.35
  -2   3   2 1822.60   57.37
  -2  -3   2 1798.54   57.37
  -2  -3   2 1743.08   57.42
  -2  -3   1 3020.29   98.19
  -2   3   1 3063.76   98.20
  -2  -3   1 3323.45   98.22
  -2   3   1 2903.59   98.18
  -2  -3   1 3057.42   98.24
  -2   3   0 1610.26   51.15
  -2   3   0 1575.84   51.06
  -2  -3   0 1597.68   51.12
  -2  -3  -1  583.86   19.30
  -2   3  -1  599.31   19.21
  -2  -3  -2   17.73    2.65
  -2   3  -2   19.54    2.19
  -2  -3  -3   -0.98    2.66
   2   3   3    1.12    2.54
   2   3   4   38.61    3.24
  -2  -3  -5    9.40    2.78
   2   3   5    7.34    2.43
   2  -3   5    4.86    2.46
   2   3   5    9.11    2.47
   2   3   6  322.00   11.08
   2  -3   6  325.06   11.12
  -2   3  -6  330.65   11.18
  -2  -3  -6  313.45   11.12
  -2   3  -7    1.56    3.26
  -2  -3  -7    2.98    3.06
  -2   3  -7    4.45    2.06
   2   3   7    1.50    2.72
   2  -3   7    2.58    2.72
   2  -3   8   55.23    2.70
  -2  -3  -8   61.75    4.91
  -2  -3  -8   65.29    4.05
  -2   3  -8   64.38    4.35
  -2   3  -8   65.92    3.15
   2   3   8   54.33    2.95
   2   3   8   69.09    3.91
   2  -3   8   74.66    3.96
   2  -3   9  187.94    6.10
  -2   3  -9  175.53    6.30
   2   3   9  175.66    6.22
   2   3   9  170.50    5.92
   2  -3   9  176.15    7.01
   2  -3   9  163.46    5.94
   2   3   9  171.88    6.92
  -2  -3  -9  189.79    7.70
  -2   3  -9  168.82    7.33
  -2  -3  -9  168.13    7.72
  -2   3 -10   69.41    3.56
  -2   3 -10   71.43    5.02
  -2  -3 -10   79.23    5.47
  -2  -3 -10   68.54    5.41
   2   3  10   71.41    3.49
   2  -3  10   61.05    3.40
  -2   3 -10   70.89    3.68
   2  -3  10   76.15    4.26
   2   3  10   74.00    2.86
   2   3  10   76.93    4.20
   2  -3  10   68.98    2.89
   2   3  11  100.38    4.23
  -2   3 -11   89.14    4.06
  -2  -3 -11   83.62    5.73
  -2   3 -11   86.34    5.38
  -2  -3 -11   98.87    5.84
  -2   3 -11   90.92    4.14
   2  -3  11   84.36    3.90
   2  -3  11   95.57    4.76
   2   3  11   94.32    3.49
   2  -3  11   96.69    3.52
   2   3  11   90.67    4.66
  -2   3 -12    3.04    2.50
   2  -3  12    2.05    2.11
   2   3  12    1.11    2.52
   2  -3  12    4.90    1.45
   2   3  12    3.13    1.37
   2   3  13    8.31    2.17
   2  -3  13    4.91    1.92
  -2   3 -13    6.93    2.26
   2  -3  14    2.89    1.91
   2   3  14    4.73    1.74
  -2  -4  14   23.70    1.42
  -2   4  14   21.32    1.37
  -2  -4  13   21.98    2.19
  -2  -4  13   26.99    2.60
  -2  -4  12    1.83    2.19
   2   4 -12    1.93    2.46
  -2   4  12    0.66    1.33
  -2   4  11   10.34    2.50
  -2   4  11   11.31    2.84
  -2  -4  11    6.58    2.88
  -2   4  11   10.68    1.48
  -2  -4  11   13.96    2.23
  -2   4  10   11.91    2.43
  -2  -4  10   20.59    3.01
  -2   4  10   14.76    2.88
  -2  -4  10   14.32    2.42
  -2   4  10   14.60    1.52
  -2  -4   9    3.57    2.76
  -2   4   9    4.77    2.65
  -2   4   9    0.78    1.32
  -2   4   9    2.03    2.19
  -2  -4   9    3.66    2.27
  -2  -4   8    3.17    2.54
  -2  -4   8    0.72    1.67
  -2   4   8    1.14    1.25
  -2   4   8   -0.69    2.00
  -2  -4   8    1.18    1.60
  -2   4   8   -0.55    2.44
  -2  -4   8   -0.55    2.52
  -2  -4   8    3.14    2.26
  -2   4   7   76.75    3.63
  -2  -4   7   80.08    3.73
  -2  -4   7   75.87    3.60
  -2  -4   7   74.06    2.91
  -2  -4   6  217.36    7.75
  -2   4   6  224.64    7.72
  -2  -4   6  220.24    7.78
  -2   4   5   -0.51    1.92
  -2  -4   5   -0.69    2.00
  -2  -4   5   -1.51    2.04
  -2  -4   4   -0.23    1.81
  -2   4   4   -0.36    1.76
  -2  -4   3    2.61    1.67
  -2   4   3    2.37    1.55
  -2  -4   3    2.22    1.78
  -2   4   2    0.50    1.77
  -2  -4   2    3.67    1.83
  -2  -4   2    2.28    1.40
  -2   4   2    1.01    1.30
  -2  -4   2    2.24    1.64
  -2  -4   1  985.89   32.04
  -2   4   1  991.23   32.04
  -2  -4   1 1017.56   32.13
  -2   4   0  680.94   22.65
  -2  -4   0  676.99   22.66
  -2  -4   0  705.79   22.76
  -2  -4  -1  234.11    7.68
  -2   4  -1  229.16    7.63
  -2  -4  -1  220.65    7.84
  -2  -4  -1  222.20    7.71
  -2  -4  -2  650.86   21.29
  -2   4  -2  655.72   21.23
  -2  -4  -3  477.83   15.81
  -2  -4  -4  421.63   14.13
   2   4   5  539.97   17.94
   2  -4   5  530.72   17.97
   2   4   5  556.19   17.95
  -2  -4  -5  546.70   18.06
   2   4   6   15.24    2.72
  -2  -4  -6   16.61    3.60
   2   4   6   15.79    2.60
   2  -4   6   15.25    2.70
   2  -4   7   37.62    2.04
  -2  -4  -7   46.02    4.27
   2  -4   7   40.98    3.29
   2   4   7   47.54    3.26
  -2   4  -8    4.28    2.29
  -2   4  -8    1.19    3.57
  -2  -4  -8    4.22    4.13
   2  -4   8    2.93    1.65
   2   4   8    5.87    2.15
  -2   4  -8    4.52    2.38
   2   4   8    4.91    2.85
   2  -4   8    6.37    2.94
  -2   4  -9    6.38    2.48
   2   4   9    6.75    2.37
  -2   4  -9    3.26    3.82
  -2  -4  -9    6.06    4.50
  -2  -4  -9    4.54    4.40
   2  -4   9    5.15    1.83
   2   4   9    6.35    2.39
  -2   4  -9    9.55    2.67
   2   4   9    4.71    1.41
   2   4   9    7.80    2.97
   2  -4   9    6.79    3.00
   2  -4   9    4.83    1.48
  -2   4 -10   41.27    2.92
   2   4  10   37.46    2.98
  -2  -4 -10   35.19    4.91
  -2  -4 -10   39.42    4.93
  -2   4 -10   43.08    4.51
   2  -4  10   35.02    2.51
  -2   4 -10   39.01    3.16
   2  -4  10   47.27    2.18
   2   4  10   45.73    3.55
   2   4  10   45.61    2.12
   2  -4  10   47.96    3.66
  -2   4 -11   -1.74    2.47
   2   4  11    4.54    2.62
   2  -4  11   -0.30    2.25
  -2   4 -11    2.76    2.78
   2   4  11    5.41    2.79
   2  -4  11    6.64    2.89
   2   4  11    1.12    1.41
   2  -4  11    0.78    1.48
  -2   4 -11    1.38    3.93
  -2  -4 -11    3.70    4.37
  -2  -4 -11    8.11    4.37
  -2   4 -12    2.84    2.59
   2  -4  12    3.77    2.10
   2   4  12    3.80    2.43
  -2   4 -13   15.63    2.32
   2  -4  13    9.87    1.95
   2   4  13   13.65    2.21
  -2  -5  14   41.63    2.73
  -2  -5  14   56.75    2.08
  -2   5  14   55.44    2.06
  -2  -5  14   43.19    2.42
  -2   5  13   -0.91    1.76
  -2  -5  13    1.74    2.00
   2   5 -13    1.73    2.24
  -2  -5  13    3.97    2.37
  -2  -5  13    0.96    1.31
  -2   5  13    0.94    1.27
  -2   5  12   15.42    2.19
  -2  -5  12   20.83    2.42
   2   5 -12   22.76    2.67
  -2   5  12   21.29    1.61
  -2   5  11   43.03    3.20
  -2  -5  11   46.27    3.37
  -2   5  11   51.10    3.33
  -2   5  11   43.94    2.17
  -2  -5  11   40.57    2.96
  -2   5  10   84.86    3.94
  -2  -5  10   94.06    4.45
  -2   5  10   95.26    4.36
  -2   5  10   86.88    3.38
  -2  -5  10   87.74    4.26
  -2  -5   9   16.80    1.73
  -2   5   9   20.35    1.60
  -2  -5   9   15.78    2.81
  -2   5   9   17.88    2.76
  -2   5   9   17.94    2.46
  -2   5   9   20.19    1.49
  -2  -5   9   17.39    2.61
  -2  -5   8   10.42    2.49
  -2  -5   8    8.89    2.67
  -2   5   8    8.96    2.02
  -2   5   8    7.63    1.38
  -2  -5   8    8.47    2.51
  -2   5   8    8.29    2.44
  -2   5   8    7.38    2.11
  -2   5   8    8.64    1.35
  -2  -5   8    7.74    1.67
  -2  -5   8    7.91    1.57
  -2  -5   7   77.09    3.58
  -2   5   7   79.51    3.51
  -2   5   7   73.58    2.75
  -2   5   7   66.19    3.05
  -2   5   7   69.24    3.07
  -2  -5   7   67.08    2.83
  -2   5   7   75.99    2.95
  -2  -5   7   73.06    3.61
  -2  -5   7   64.91    3.40
  -2   5   6  138.67    5.19
  -2  -5   6  138.42    5.23
  -2  -5   6  137.12    5.35
  -2   5   5  152.08    5.42
  -2  -5   5  147.31    5.47
  -2   5   4  561.63   17.40
  -2  -5   4  533.42   17.40
  -2   5   3   70.35    2.70
  -2  -5   3   62.94    2.80
  -2  -5   3   62.03    3.07
  -2   5   2  923.54   29.89
  -2  -5   2  917.09   29.90
  -2  -5   2  953.32   30.05
  -2  -5   1  186.37    6.35
  -2   5   1  206.00    6.30
  -2   5   1  202.27    6.72
  -2  -5   1  198.76    6.49
  -2  -5   0    5.40    2.11
  -2   5   0    1.42    1.37
  -2   5   0    3.02    1.32
  -2  -5   0    4.42    1.56
  -2   5   0    3.44    2.07
  -2   5   0    2.57    2.14
  -2   5  -1  174.19    6.14
  -2   5  -1  186.30    6.37
  -2  -5  -1  178.80    6.35
  -2  -5  -3  229.52    8.12
  -2  -5  -4   47.34    3.57
   2   5   4   45.99    2.69
   2  -5   4   44.97    2.80
  -2  -5  -5    2.16    3.25
   2  -5   5    2.03    2.26
   2   5   5    1.52    2.24
   2   5   5    3.04    2.77
  -2  -5  -6   70.05    4.39
   2   5   6   65.93    3.81
   2   5   6   72.01    3.58
   2  -5   6   70.38    3.69
   2  -5   7    6.00    1.50
  -2  -5  -7    4.49    3.76
   2   5   7    7.20    1.95
   2   5   7    6.92    2.66
   2  -5   7    5.92    2.77
   2   5   8    0.85    2.14
  -2  -5  -8   -2.43    4.12
   2  -5   8   -1.18    1.61
  -2   5  -8    1.02    2.43
   2  -5   8    0.23    2.84
   2   5   8   -0.32    1.26
   2   5   8    2.41    2.72
   2  -5   8    1.04    1.36
   2   5   9    1.15    2.39
  -2  -5  -9    7.73    4.36
  -2  -5  -9    6.05    4.49
   2  -5   9    2.95    1.82
  -2   5  -9    3.78    2.72
   2  -5   9    2.15    2.94
   2   5   9    3.25    1.37
   2  -5   9    4.49    1.41
   2   5   9    2.13    2.83
  -2   5 -10  134.75    5.42
   2   5  10  160.60    5.60
  -2   5 -10  138.58    6.74
  -2  -5 -10  137.93    7.08
  -2  -5 -10  147.58    6.98
   2  -5  10  130.79    5.30
  -2   5 -10  142.27    5.65
   2   5  10  154.78    6.13
   2  -5  10  155.27    5.12
   2   5  10  151.91    5.09
   2  -5  10  148.90    6.17
  -2   5 -11   29.66    3.03
   2  -5  11   24.40    2.51
   2   5  11   30.05    2.72
   2  -5  11   29.00    1.77
   2   5  11   29.44    1.73
   2   5  12    1.59    2.29
   2   5  12    0.08    1.11
  -2   5 -12    1.03    2.64
   2   5  13   24.80    2.28
  -2  -5 -13   27.37    2.06
  -2  -6  14    1.24    1.98
  -2  -6  14    0.16    1.60
  -2   6  13    6.92    1.30
  -2   6  13    9.91    1.21
  -2  -6  13    9.88    1.25
  -2  -6  13    6.99    2.06
   2   6 -13    8.67    2.39
  -2  -6  13    8.53    2.34
  -2   6  13    6.92    2.31
  -2  -6  12   17.31    2.33
  -2  -6  12   21.79    1.53
  -2   6  12   20.12    1.48
  -2   6  12   16.67    1.59
  -2   6  11  223.03    7.73
  -2  -6  11  226.85    7.78
  -2  -6  11  199.36    7.66
  -2   6  11  215.50    7.00
  -2   6  10  200.65    6.62
  -2   6  10  215.60    7.36
  -2  -6  10  211.34    7.40
  -2   6  10  190.03    7.00
  -2  -6  10  180.05    6.53
  -2  -6  10  196.32    7.40
  -2  -6   9   43.19    2.30
  -2   6   9   46.67    2.26
  -2   6   9   47.20    3.17
  -2  -6   9   51.95    3.28
  -2   6   9   45.94    3.04
  -2   6   9   46.56    2.15
  -2  -6   9   48.02    3.30
  -2  -6   8   84.67    4.23
  -2  -6   8   89.73    4.11
  -2   6   8  105.12    3.41
  -2  -6   8   79.71    3.43
  -2   6   8   96.67    3.80
  -2  -6   8   84.51    3.47
  -2   6   8   93.88    3.31
  -2   6   8   83.61    4.04
  -2  -6   8   79.68    4.12
  -2  -6   7   96.33    4.48
  -2   6   7  100.51    3.94
  -2   6   7  115.31    3.90
  -2  -6   7   91.03    3.70
  -2   6   7  102.02    3.62
  -2   6   7  105.40    3.66
  -2   6   7  107.23    3.92
  -2   6   7   96.19    4.23
  -2  -6   7   95.58    4.30
  -2   6   6   32.21    2.38
  -2  -6   6   31.79    2.44
  -2   6   5  209.90    7.15
  -2  -6   5  204.18    7.17
  -2   6   4    5.65    1.60
  -2  -6   4    4.98    1.73
  -2  -6   4    5.47    2.19
  -2  -6   3  115.06    4.24
  -2   6   3  119.12    4.13
  -2  -6   3  108.19    4.55
  -2   6   3  121.31    4.03
  -2   6   2   30.92    2.84
  -2  -6   2   30.11    2.26
  -2   6   1 1185.54   37.54
  -2  -6   1 1139.45   37.72
  -2   6   1 1154.13   37.75
  -2  -6   0   54.33    2.43
  -2   6   0   60.75    2.27
  -2   6   0   60.05    3.04
  -2  -6   0   54.45    3.10
  -2   6   0   58.54    2.36
  -2   6   0   57.07    3.06
  -2   6  -1  150.28    5.28
  -2   6  -1  144.49    5.56
  -2  -6  -1  153.38    5.59
   2   6   2  370.66   13.23
  -2  -6  -2  415.84   13.18
   2  -6   3  272.15    9.21
   2   6   3  264.72    9.54
  -2  -6  -3  282.16    9.54
  -2   6  -4  376.17   12.32
   2  -6   4  381.50   12.61
   2   6   4  379.89   12.57
   2   6   4  366.72   12.87
  -2  -6  -4  384.58   12.84
  -2   6  -5  153.59    5.43
  -2  -6  -5  157.39    6.28
   2   6   5  151.92    6.22
   2   6   5  160.23    5.81
   2  -6   5  161.49    5.89
  -2  -6  -6    9.83    3.52
  -2   6  -6   10.71    3.22
   2   6   6   10.67    2.47
   2  -6   6   11.58    2.57
   2   6   6   13.34    3.10
   2   6   7   97.44    3.72
  -2  -6  -7   93.94    5.05
  -2   6  -7   95.35    4.89
   2  -6   7   94.08    3.48
  -2   6  -7   89.43    3.69
   2  -6   7   90.67    3.33
   2   6   7   86.04    3.30
   2   6   7   98.96    4.32
   2  -6   7  100.60    4.44
   2  -6   8   24.24    1.93
  -2  -6  -8   22.55    4.15
   2   6   8   21.14    2.91
   2  -6   8   20.62    2.95
   2  -6   8   20.12    1.55
   2   6   8   20.89    1.48
   2   6   9   80.80    3.60
  -2  -6  -9   71.65    5.12
   2  -6   9   73.45    3.21
  -2   6  -9   77.13    3.78
   2  -6   9   74.99    4.18
   2   6   9   77.02    4.10
   2   6   9   72.28    2.89
   2  -6   9   77.71    2.94
  -2   6 -10  174.82    6.79
  -2  -6 -10  190.95    8.40
  -2  -6 -10  201.95    8.16
   2  -6  10  187.98    6.78
  -2   6 -10  195.73    7.05
   2  -6  10  202.03    6.59
   2   6  10  197.01    6.57
   2   6  10  181.29    7.42
   2  -6  10  185.02    7.50
   2   6  11   71.31    3.38
  -2   6 -11   68.11    3.61
   2   6  12   18.69    2.35
   2   6  12   16.43    1.40
  -2   6 -12   20.34    2.68
   2  -6  12   14.59    2.15
  -2  -6 -13    0.63    1.66
  -2   6 -13    0.26    2.18
  -2  -7  14   22.68    2.15
  -2  -7  14   34.72    1.84
  -2   7  13    7.08    1.33
  -2  -7  13    4.94    2.01
   2   7 -13    7.81    2.41
  -2   7  13    5.69    2.21
  -2   7  12   11.29    1.55
  -2  -7  12   13.08    1.33
  -2   7  12    8.19    2.58
  -2   7  12   14.35    1.29
  -2  -7  12   12.96    2.31
  -2   7  11  117.72    4.00
  -2  -7  11  104.60    4.73
  -2  -7  11  109.02    3.84
  -2  -7  10    1.95    1.68
  -2   7  10    1.18    1.56
  -2   7  10   -0.83    2.41
  -2  -7  10    2.63    2.54
  -2   7  10    3.78    2.14
  -2   7  10   -0.52    1.40
  -2  -7  10    1.56    2.62
  -2  -7   9    6.45    1.77
  -2   7   9    8.19    1.61
  -2   7   9    7.77    2.88
  -2   7   9    7.02    2.11
  -2  -7   9    9.32    2.75
  -2   7   9    7.82    1.50
  -2   7   9    9.93    2.42
  -2  -7   9    7.69    2.53
  -2  -7   8   16.48    2.47
  -2   7   8   15.74    2.38
  -2   7   8   17.80    2.03
  -2  -7   8   16.16    2.92
  -2   7   8   15.13    1.58
  -2  -7   8   18.68    2.75
  -2   7   7    3.79    2.16
  -2  -7   7    1.35    2.54
  -2  -7   7    2.13    1.54
  -2   7   7    2.44    1.42
  -2   7   7    3.59    2.02
  -2  -7   7    0.51    2.15
  -2   7   6  206.93    7.51
  -2   7   6  221.09    7.37
  -2  -7   6  193.05    7.74
  -2   7   6  205.20    7.69
  -2  -7   6  222.08    7.51
  -2  -7   5   43.52    2.99
  -2  -7   5   41.08    2.42
  -2   7   5   42.38    2.28
  -2  -7   4  404.04   14.40
  -2   7   4  447.98   14.09
  -2  -7   4  425.62   14.12
  -2   7   3  183.98    5.91
  -2  -7   3  187.84    6.47
  -2   7   3  171.24    5.95
  -2  -7   3  171.21    6.05
  -2   7   2  207.46    7.54
  -2  -7   2  215.58    7.33
  -2   7   2  215.38    6.89
   2  -7  -2  194.48    7.05
  -2   7   1  217.92    7.89
  -2  -7   1  224.00    7.63
  -2  -7   1  222.12    7.28
  -2   7   0  661.52   21.16
  -2   7   0  696.90   21.46
  -2  -7   0  671.97   21.48
  -2  -7   0  690.13   21.11
  -2   7   0  716.10   21.44
   2   7   1   12.03    1.36
  -2  -7  -1    9.84    2.52
  -2   7  -1   12.40    1.70
  -2   7  -1   12.94    2.43
  -2  -7  -1   10.53    1.46
  -2   7  -1   12.03    1.14
  -2   7  -2  333.60   10.90
  -2   7  -2  330.00   10.68
  -2  -7  -2  343.65   10.92
   2   7   2  305.86   10.94
   2  -7   2  301.95   10.50
  -2  -7  -3   86.65    3.90
   2   7   3   81.92    4.12
   2   7   3   77.11    3.07
   2  -7   3   73.38    3.23
  -2  -7  -4   75.25    4.09
   2   7   4   73.07    4.09
   2  -7   4   66.93    3.21
   2   7   4   68.67    3.09
  -2   7  -5  127.10    5.40
  -2  -7  -5  126.56    5.53
   2  -7   5  130.99    5.02
   2   7   5  128.17    4.92
   2   7   5  124.33    5.52
  -2  -7  -6   27.25    3.65
  -2   7  -6   35.76    3.57
   2  -7   6   35.93    1.84
   2  -7   6   31.20    1.56
   2   7   6   29.94    1.51
   2   7   6   34.59    2.63
   2  -7   6   32.40    2.73
   2   7   6   35.31    3.47
   2  -7   7   67.75    2.80
  -2  -7  -7   62.97    4.49
  -2   7  -7   67.98    4.38
   2  -7   7   64.19    2.56
   2   7   7   62.76    2.53
   2   7   7   76.76    3.61
   2  -7   7   67.98    3.62
   2   7   7   76.40    3.12
   2   7   8    1.62    2.21
  -2   7  -8   -1.18    3.67
  -2  -7  -8   -1.31    3.87
   2  -7   8   -0.93    1.69
  -2   7  -8    1.97    2.12
   2   7   8   -0.24    2.50
   2  -7   8    2.65    2.61
   2  -7   8    0.49    1.24
   2   7   8    1.07    1.16
   2   7   9    3.23    2.34
  -2  -7  -9    2.71    3.95
  -2   7  -9    5.76    3.86
   2  -7   9    4.67    1.86
  -2   7  -9    1.53    2.16
   2   7   9    3.21    2.62
   2  -7   9    3.86    2.68
   2   7   9    4.50    1.27
   2  -7   9    6.99    1.31
   2   7  10    1.84    2.39
  -2  -7 -10    3.33    4.50
   2  -7  10   -0.79    1.92
  -2   7 -10    2.12    2.91
   2   7  10   -0.14    2.39
   2   7  10    1.15    1.22
   2  -7  10   -0.24    1.28
   2  -7  11    2.21    1.91
  -2  -7 -11    1.60    2.04
   2   7  11    1.52    2.34
  -2   7 -11    1.88    2.83
  -2  -7 -12    2.57    1.86
   2   7  12    3.09    1.27
  -2   7 -12    3.30    2.52
  -2   7 -13    6.61    2.11
  -2  -7 -13    4.49    1.62
  -2  -8  13    2.04    1.87
   2   8 -13    7.21    2.41
  -2   8  13    3.32    2.13
  -2   8  13    4.03    1.28
  -2   8  12   34.69    1.94
  -2   8  11   15.09    2.79
  -2   8  11   18.58    1.77
  -2   8  11   19.63    1.27
  -2  -8  10   80.59    3.35
  -2   8  10   83.83    3.38
  -2   8  10   73.04    3.79
  -2   8  10   82.26    3.24
  -2   8  10   94.09    3.08
  -2  -8  10   86.81    4.33
  -2   8   9    3.85    2.16
  -2  -8   9    5.25    1.85
  -2   8   9    3.58    1.54
  -2   8   9    6.74    2.31
  -2  -8   9    1.53    2.73
  -2   8   8    5.36    2.07
  -2  -8   8    1.62    2.91
  -2   8   8    2.24    2.08
  -2   8   8    4.33    1.56
  -2  -8   8    5.26    2.72
  -2   8   7   39.19    1.94
  -2  -8   7   36.21    2.46
  -2  -8   7   36.39    2.95
  -2   8   7   33.32    2.90
  -2   8   7   35.20    2.32
  -2   8   7   34.74    1.96
  -2  -8   7   32.55    2.00
  -2   8   7   32.79    2.32
  -2  -8   7   33.54    2.58
  -2  -8   6    7.39    1.96
  -2   8   6    6.55    1.62
  -2   8   6    6.30    1.34
  -2  -8   6    5.72    1.89
  -2   8   6   13.34    1.87
  -2   8   6    7.73    1.47
  -2  -8   6    7.82    2.60
  -2  -8   5  236.20    7.91
  -2   8   5  234.95    7.91
  -2  -8   5  242.56    8.01
  -2  -8   5  224.63    8.44
  -2   8   4    7.02    1.08
  -2  -8   4    6.36    2.35
  -2  -8   3  428.90   14.49
   2  -8  -3  426.88   14.27
  -2   8   3  437.99   14.06
  -2   8   2  676.30   23.45
  -2  -8   2  718.16   23.38
   2  -8  -2  706.74   23.13
  -2   8   2  728.67   23.03
  -2  -8   1  273.65    9.52
  -2   8   1  283.70    9.74
  -2  -8   1  282.41    9.16
  -2   8   0   33.30    2.81
  -2  -8   0   29.41    2.80
  -2  -8   0   30.52    1.57
  -2   8   0   30.71    2.74
  -2  -8  -1   39.14    3.00
   2   8   1   38.08    1.89
  -2   8  -1   39.43    2.89
   2   8   2   81.62    3.97
  -2   8  -2   82.60    3.79
  -2  -8  -2   91.75    3.82
  -2   8  -2   85.51    2.97
  -2   8  -2   87.11    3.32
   2   8   3    9.81    1.14
   2   8   3    8.65    3.02
  -2  -8  -3   13.77    2.82
  -2   8  -3   11.52    2.57
  -2   8  -4  206.15    7.32
  -2  -8  -4  240.66    8.03
  -2   8  -4  231.39    7.86
   2   8   4  210.90    7.36
   2   8   4  215.68    8.18
   2   8   4  233.75    8.12
  -2  -8  -5    8.36    1.59
  -2   8  -5   10.96    3.04
  -2  -8  -5    7.72    3.32
   2  -8   5   11.00    1.44
   2  -8   5    9.08    2.05
   2   8   5    4.65    1.71
   2   8   5   10.03    3.35
  -2  -8  -6  102.72    3.93
   2   8   6  117.70    4.16
  -2  -8  -6  112.38    5.17
  -2   8  -6  110.49    5.10
   2  -8   6  112.32    3.91
   2   8   6  115.21    5.26
   2   8   6   99.69    3.63
   2   8   6  111.17    4.32
   2  -8   6  107.40    4.44
   2  -8   7   23.53    1.91
  -2  -8  -7   19.47    3.79
  -2   8  -7   23.37    3.66
   2   8   7   20.58    2.27
   2   8   7   22.04    2.42
   2   8   7   20.88    1.26
   2   8   8   60.66    2.94
  -2  -8  -8   59.29    4.40
  -2   8  -8   53.90    4.38
   2  -8   8   54.93    2.61
   2   8   8   51.05    2.30
   2  -8   8   52.16    2.19
   2   8   8   51.90    2.14
   2   8   8   56.19    3.18
   2   8   9   10.73    2.34
  -2   8  -9   10.05    3.89
   2  -8   9    7.26    1.89
   2   8   9    9.32    1.17
   2  -8   9   10.27    1.27
  -2  -8  -9    7.61    2.04
  -2  -8 -10  118.98    4.50
   2  -8  10  119.27    4.50
   2   8  11    2.92    1.49
  -2   8 -11   -1.46    2.77
  -2  -8 -11   -0.19    1.94
   2  -8  11   -0.09    1.82
   2   8  12    0.75    1.23
  -2   8 -12    1.89    2.48
  -2  -8 -12    0.80    1.74
  -2   9  13   22.54    1.44
  -2  -9  13   17.12    1.53
  -2  -9  13   18.98    2.00
   2   9 -13   22.31    2.44
  -2   9  13   18.46    2.18
  -2   9  12   40.39    2.84
  -2   9  12   44.41    2.13
  -2   9  11   10.96    2.65
  -2  -9  11    7.26    1.60
  -2   9  11   11.26    1.67
  -2  -9  10    0.05    2.61
  -2   9  10    2.35    1.68
  -2   9  10    2.18    2.49
  -2   9  10    4.22    1.52
  -2  -9  10    1.41    1.80
  -2   9  10    2.34    2.71
  -2  -9   9    6.32    2.84
  -2   9   9   -1.53    2.68
  -2   9   9    0.65    1.59
  -2  -9   9    2.41    1.92
  -2   9   8  126.56    4.93
  -2  -9   8  121.31    5.20
  -2   9   8  124.39    4.53
  -2   9   8  133.96    4.60
  -2  -9   7  260.23    9.88
  -2   9   7  282.98    9.13
  -2  -9   7  274.12    9.30
  -2   9   7  298.36    9.32
  -2   9   7  262.44    9.08
  -2   9   7  271.22    8.97
  -2  -9   6    7.86    2.60
  -2  -9   6    7.06    2.07
  -2   9   6   10.11    1.45
  -2   9   6   11.59    1.56
  -2  -9   6   11.58    2.70
  -2   9   5   61.48    2.54
  -2  -9   5   55.65    2.83
  -2  -9   5   62.67    2.89
  -2  -9   5   60.29    3.56
  -2  -9   4    0.10    2.40
  -2  -9   4   -1.79    1.76
  -2   9   4   -0.34    1.17
  -2   9   4   -0.64    1.93
  -2   9   4   -0.26    1.35
   2  -9  -4   -0.21    2.20
  -2  -9   4   -0.01    1.66
  -2  -9   3   20.74    2.43
  -2   9   3   18.83    1.57
  -2  -9   2   90.63    3.98
  -2   9   2   90.43    4.54
  -2   9   2   95.03    3.40
  -2  -9   1  232.19    8.32
  -2   9   1  233.66    8.57
  -2   9   1  240.33    7.95
  -2  -9   1  244.54    7.90
  -2   9   0   10.29    2.72
  -2  -9   0   10.20    1.32
   2   9   0    9.62    1.46
  -2   9  -1  226.53    7.80
  -2   9  -1  228.78    7.91
  -2  -9  -1  219.45    7.98
   2   9   1  217.51    7.36
   2   9   2   56.58    3.83
  -2   9  -2   64.28    2.79
  -2   9  -2   60.34    3.57
  -2  -9  -2   69.74    3.74
   2   9   3    5.82    3.06
  -2   9  -3    6.59    2.85
  -2  -9  -3    6.21    2.90
  -2   9  -3    7.32    1.85
  -2   9  -3    8.84    2.44
   2  -9   4  134.19    4.77
  -2   9  -4  128.93    5.45
  -2  -9  -4  152.06    5.75
  -2  -9  -4  133.20    4.74
   2   9   4  127.05    6.01
   2   9   4  155.12    5.90
   2  -9   5   32.95    1.93
  -2   9  -5   31.39    3.35
  -2  -9  -5   31.46    3.48
  -2  -9  -5   30.53    1.98
   2   9   5   28.24    3.76
   2  -9   6   29.18    1.96
  -2   9  -6   28.86    3.43
  -2  -9  -6   35.20    3.52
  -2   9  -6   24.85    2.30
  -2  -9  -6   28.49    2.02
   2   9   6   30.77    3.77
  -2   9  -7   -0.11    3.42
  -2  -9  -7    1.78    1.81
   2  -9   7    0.26    1.65
  -2   9  -8   59.99    4.39
   2   9   8   53.90    2.49
  -2  -9  -8   60.03    2.76
   2  -9   8   57.74    2.71
   2  -9   9   13.87    1.95
  -2  -9  -9   18.57    2.02
  -2   9  -9   13.60    2.17
  -2  -9  -9   21.23    3.68
  -2   9  -9   17.91    3.86
   2  -9  10  147.48    3.93
  -2  -9 -10   58.04    3.67
   2  -9  11    2.35    1.74
   2   9  11    2.16    1.50
  -2  -9 -11    0.86    1.78
   2   9  12    4.72    1.20
   2   9  12    9.54    2.26
  -2   9 -12    6.58    2.26
  -2  -9 -12    7.22    1.56
  -2 -10  13   12.55    1.72
   2  10 -13   16.21    2.07
  -2  10  13   12.50    1.27
   2  10 -12    5.84    2.55
  -2  10  12    2.92    1.43
  -2  10  11    0.07    2.53
  -2 -10  11   -0.42    1.51
  -2  10  11    2.59    1.61
  -2  10  10    0.40    2.72
  -2  10  10    0.90    2.47
  -2  10  10   -0.06    1.53
  -2 -10  10   -0.62    1.82
  -2  10   9    4.37    1.71
  -2 -10   9    5.32    1.97
  -2  10   9    3.22    1.63
  -2 -10   9    2.39    2.73
  -2  10   8  190.80    6.78
  -2  10   8  182.74    6.37
  -2  10   8  198.72    6.45
  -2 -10   7   30.03    3.23
  -2  10   7   37.06    2.04
  -2 -10   7   29.88    3.06
  -2 -10   7   33.20    2.75
  -2  10   7   37.40    2.86
  -2  10   7   38.20    2.13
  -2  10   7   34.23    1.64
  -2  10   6    3.98    1.47
  -2 -10   6    2.41    2.20
  -2  10   6    3.33    2.42
  -2  10   6    3.82    1.64
  -2 -10   6    5.72    2.73
  -2 -10   5    4.97    2.06
  -2 -10   5    3.01    2.57
  -2  10   5    4.10    1.33
  -2 -10   4    2.95    2.51
  -2 -10   4    0.34    1.91
  -2 -10   4    0.24    1.78
  -2  10   4   -0.26    1.21
  -2  10   4    0.97    2.19
  -2  10   4    1.01    1.46
  -2 -10   4   -0.80    1.77
  -2  10   3   45.93    1.99
  -2 -10   3   48.88    2.46
  -2 -10   3   43.09    2.30
  -2 -10   3   45.27    3.04
  -2  10   3   47.88    2.19
  -2 -10   2   13.47    1.79
  -2  10   2   10.05    1.44
  -2  10   2    8.21    3.19
  -2 -10   2    6.07    2.20
  -2  10   2    9.61    1.54
  -2 -10   2    8.75    1.46
  -2 -10   1   14.69    1.71
  -2  10   1   11.03    1.43
  -2  10   1    7.85    3.03
  -2 -10   1    9.95    1.37
  -2 -10   0    1.59    1.66
  -2  10   0    0.25    1.36
  -2  10   0    1.07    2.79
   2  10   0    1.04    1.50
  -2 -10   0    0.58    1.31
  -2  10  -1    1.67    2.55
   2  10   1   -0.53    2.93
  -2  10  -1    0.93    2.45
  -2 -10  -1   -1.33    2.69
  -2 -10  -1    1.88    1.66
  -2 -10  -2    9.34    1.56
  -2 -10  -2   11.43    2.93
  -2  10  -2    8.61    1.92
  -2  10  -2    4.90    1.67
  -2  10  -2    8.70    2.73
   2  10   2    6.13    2.99
  -2 -10  -3   14.50    1.65
  -2  10  -3    6.57    2.87
   2  10   3    9.24    3.17
  -2  10  -3    8.69    2.34
  -2  10  -3   12.07    1.99
  -2 -10  -3   10.55    3.02
   2 -10   4    7.83    1.57
  -2 -10  -4    5.41    1.65
   2  10   4    9.38    3.62
   2  10   4   10.14    3.29
  -2  10  -4    9.75    3.10
  -2  10  -4    8.65    2.73
  -2 -10  -4    7.18    3.13
  -2  10  -4    9.85    2.00
  -2  10  -5   53.92    2.74
  -2  10  -5   44.81    3.81
  -2 -10  -5   61.88    3.90
  -2  10  -5   55.59    3.61
   2  10   5   46.14    2.92
   2 -10   5   48.40    2.46
  -2 -10  -5   49.62    2.43
   2  10   5   55.22    4.26
   2 -10   6  236.92    7.93
  -2 -10  -6  218.15    7.88
  -2  10  -6  236.10    7.99
  -2  10  -6  239.29    8.73
  -2 -10  -6  264.66    8.92
   2  10   6  263.91    9.06
   2 -10   7    7.43    1.82
  -2  10  -7    9.30    2.11
  -2 -10  -7   12.06    3.42
  -2  10  -7   12.60    3.47
  -2 -10  -7    9.95    1.88
   2 -10   8   31.85    2.15
  -2 -10  -8   30.40    3.78
  -2  10  -8   32.46    3.92
  -2  10  -8   28.10    2.36
  -2  10  -8   37.32    3.00
   2  10   8   25.05    1.88
  -2 -10  -8   29.15    2.14
   2 -10   9   11.88    1.95
  -2  10  -9   10.85    2.10
   2  10   9   10.50    1.31
  -2 -10  -9   13.46    1.91
   2 -10  10    5.59    1.81
   2  10  10    7.53    2.58
  -2 -10 -10    3.90    1.84
   2 -10  11   15.58    1.88
   2  10  11   15.52    2.50
  -2 -10 -11   15.59    1.72
   2  10  11   14.81    1.56
   2  10  12    5.42    2.00
   2  10  12    1.02    1.11
  -2  11  12   18.30    2.19
  -2  11  12   19.36    1.56
  -2  11  11   22.08    2.56
  -2  11  11   20.66    1.70
  -2  11  10   -0.36    1.54
  -2 -11  10    1.76    1.83
  -2  11   9   15.04    1.76
  -2 -11   9   14.25    2.06
  -2  11   9   17.95    1.85
  -2  11   8  237.74    7.98
  -2 -11   8  246.66    8.93
  -2  11   8  251.63    8.05
  -2 -11   7   29.76    3.24
  -2 -11   7   30.05    2.98
  -2  11   7   30.75    2.08
  -2  11   7   30.68    1.56
  -2  11   7   30.41    1.99
  -2  11   6  228.42    7.56
  -2 -11   6  227.38    8.47
  -2 -11   6  216.30    7.78
  -2  11   5   60.21    2.53
  -2 -11   5   60.35    3.70
  -2 -11   5   58.09    3.06
  -2 -11   4    3.36    1.91
  -2  11   4    5.62    1.31
  -2 -11   4    4.65    2.10
  -2  11   4    4.88    1.58
  -2 -11   4   -0.08    2.48
  -2  11   3  108.36    3.98
  -2 -11   3  101.86    4.20
  -2 -11   3  110.34    4.29
  -2  11   3  121.41    4.09
  -2  11   3  115.72    4.12
  -2 -11   3  100.37    4.18
  -2 -11   3  116.20    4.86
  -2  11   3  127.71    4.11
  -2 -11   3  118.95    4.09
   2  11  -3  112.04    4.16
  -2 -11   2   11.85    1.94
  -2  11   2   11.97    1.61
   2  11  -2    9.66    1.64
  -2 -11   2   10.53    1.53
  -2  11   2   11.33    1.59
  -2 -11   2    8.98    2.27
  -2 -11   1   26.53    2.01
  -2 -11   1   25.75    2.04
  -2 -11   1   25.13    1.67
   2  11  -1   23.62    1.88
  -2 -11   1   24.28    1.87
  -2  11   1   28.27    1.79
  -2  11   1   24.89    3.35
  -2 -11   0    1.78    2.82
  -2  11   0    0.08    2.96
  -2 -11   0    1.60    1.74
  -2 -11   0    3.30    1.79
  -2  11   0    1.94    1.48
   2  11   0    2.02    1.59
  -2 -11   0    2.01    1.65
  -2  11  -1   34.48    2.30
   2  11   1   29.60    3.34
  -2 -11  -1   29.95    1.96
  -2 -11  -1   32.09    2.18
  -2  11  -2   62.71    3.85
  -2  11  -2   79.55    3.23
  -2 -11  -2   63.85    4.03
  -2 -11  -2   76.03    3.18
   2  11   2   71.14    4.25
  -2 -11  -2   72.69    2.93
   2 -11   3   37.54    2.11
   2  11   3   39.72    2.51
   2  11   3   30.26    4.10
   2  11   3   42.21    3.56
  -2  11  -3   36.98    2.43
  -2 -11  -3   35.48    3.52
  -2  11  -3   28.65    3.24
  -2 -11  -4   13.12    3.19
  -2  11  -4   12.10    2.19
  -2  11  -4   12.35    2.52
   2  11   4   11.63    2.31
   2 -11   4   12.66    1.76
  -2  11  -4   12.65    3.12
   2  11   4   14.27    3.83
  -2 -11  -4   10.87    1.75
  -2 -11  -5   15.28    3.33
  -2  11  -5   13.82    2.18
  -2  11  -5   11.18    2.94
   2  11   5   14.15    2.42
   2 -11   5   15.82    1.85
   2  11   5   12.88    3.83
  -2  11  -5    9.58    3.21
  -2 -11  -5   12.17    1.83
  -2  11  -6   28.15    2.33
  -2 -11  -6   31.76    3.68
  -2  11  -6   27.72    3.43
   2  11   6   26.21    2.70
   2 -11   6   27.23    2.05
  -2  11  -6   22.35    3.50
   2  11   6   28.85    4.04
  -2 -11  -6   27.84    2.06
   2 -11   7   62.94    2.79
   2  11   7   58.67    3.32
  -2 -11  -7   59.70    2.74
  -2  11  -7   62.76    4.17
  -2  11  -7   61.97    2.99
  -2 -11  -7   62.81    4.32
  -2  11  -8    6.41    3.36
   2  11   8    8.76    2.71
   2 -11   8   10.02    1.87
  -2 -11  -8    9.18    3.42
  -2  11  -8    8.48    2.14
  -2  11  -8   14.24    3.53
   2  11   8    7.50    1.63
  -2  11  -8   15.84    2.81
  -2 -11  -8   10.66    1.83
   2  11   9    6.51    2.57
   2 -11   9    5.94    1.85
  -2  11  -9    3.08    2.00
   2  11   9    3.60    1.25
  -2  11  -9    5.97    2.77
  -2 -11  -9    6.30    1.76
   2 -11  10    1.19    1.69
   2  11  10    1.72    2.46
  -2 -11 -10   -0.76    1.63
   2 -11  11   51.06    2.42
   2  11  11   50.48    2.26
  -2 -12  12   -0.10    1.72
  -2 -12  12   -0.52    1.54
   2  12 -12    3.35    2.07
  -2  12  12    1.30    1.84
  -2  12  11   20.59    1.58
  -2  12  10   27.96    1.80
  -2  12  10   25.88    1.92
  -2 -12  10   28.55    2.05
  -2  12  10   29.27    1.96
  -2  12   9   -0.03    1.77
  -2  12   9    0.04    1.64
  -2 -12   9    0.65    1.95
  -2  12   9    0.99    1.69
  -2  12   8  308.66   10.53
  -2 -12   8  321.43   11.42
  -2  12   8  330.15   10.59
  -2  12   7   27.28    1.53
  -2  12   7   27.64    2.09
  -2  12   7   30.11    1.97
  -2  12   6  250.34    8.19
  -2 -12   6  236.41    8.43
  -2 -12   6  237.75    9.07
  -2 -12   5   15.22    2.44
   2  12  -5   12.17    1.86
  -2  12   5   17.99    1.61
  -2  12   5   19.21    1.89
  -2 -12   5   11.96    2.89
  -2 -12   4    6.87    2.26
   2  12  -4    5.91    1.80
  -2 -12   4    6.72    1.77
  -2  12   4    8.98    1.39
  -2 -12   4    9.38    2.01
  -2  12   4    9.06    1.73
  -2 -12   4    4.95    2.58
  -2 -12   3  133.36    5.28
  -2  12   3  158.84    5.09
  -2 -12   3  149.65    5.05
   2  12  -3  143.09    5.09
  -2  12   3  146.46    4.96
  -2 -12   3  126.28    5.17
  -2  12   3  151.71    5.06
  -2  12   3  149.22    5.12
  -2 -12   3  132.16    5.17
  -2 -12   3  138.88    5.79
  -2 -12   2  155.82    5.24
   2  12  -2  150.79    5.32
  -2 -12   2  144.01    5.37
  -2 -12   2  147.05    5.34
  -2  12   2  157.25    5.27
  -2  12   2  154.49    5.33
  -2 -12   2  151.97    5.49
  -2 -12   1    2.73    1.46
   2  12  -1    2.17    1.70
  -2 -12   1    0.18    1.83
  -2  12   1    3.90    1.49
  -2  12   1    3.50    1.63
  -2 -12   1    1.37    2.00
  -2 -12   0   90.00    3.54
   2  12   0   81.99    3.36
  -2  12   0   87.29    3.19
  -2 -12   0   87.07    3.35
  -2  12   0   84.24    3.33
   2  12   0   73.69    4.31
  -2 -12   0   84.80    3.44
  -2 -12  -1   23.72    1.97
   2  12   1   19.47    3.21
   2 -12   2   86.76    3.61
  -2 -12  -2   91.35    3.79
   2  12   2   93.23    3.78
   2  12   2   88.01    4.65
   2 -12   3   31.11    2.12
   2  12   3   31.63    2.52
  -2 -12  -3   31.39    2.43
  -2  12  -3   22.78    3.17
   2  12   3   27.70    3.50
  -2 -12  -3   30.19    3.43
  -2  12  -3   35.86    2.47
  -2  12  -4   51.11    3.96
  -2 -12  -4   59.75    4.18
  -2  12  -4   69.30    3.19
   2  12   4   60.25    3.31
   2  12   4   65.75    4.86
  -2 -12  -4   58.47    2.90
  -2 -12  -5    1.99    3.22
  -2  12  -5    0.99    2.19
   2  12   5    1.59    2.41
   2 -12   5    1.97    1.78
   2  12   5   -0.23    3.84
  -2  12  -5    0.35    3.02
  -2 -12  -5   -0.42    1.76
  -2 -12  -6   15.03    3.32
  -2  12  -6   17.33    2.26
   2  12   6   22.18    2.55
   2 -12   6   20.13    1.93
  -2 -12  -6   16.18    1.86
  -2  12  -6   11.63    3.17
   2  12   6   17.87    3.89
   2  12   7   -1.62    2.48
   2 -12   7    3.09    1.76
  -2 -12  -7   -1.38    3.20
  -2  12  -7    1.84    2.09
  -2  12  -7    3.45    2.63
  -2 -12  -7    0.64    1.70
   2  12   8    0.28    2.55
   2 -12   8   -0.23    1.78
  -2  12  -8   -0.58    2.07
  -2  12  -8   -0.91    2.78
   2  12   8    0.97    1.57
  -2 -12  -8   -0.04    1.66
   2  12   9   27.15    2.70
  -2  12  -9   33.57    2.85
   2 -12   9   28.06    2.03
  -2 -12  -9   28.78    1.89
   2 -12  10    2.37    1.71
   2  12  10    3.34    2.22
  -2 -12 -11   19.90    1.87
   2  12  11   22.62    2.10
  -2 -13  11    2.12    1.40
  -2  13  11   -0.19    1.25
  -2  13  11   -0.51    1.35
  -2 -13  10    1.53    1.60
  -2 -13  10    1.88    1.71
  -2  13  10    1.29    1.40
  -2  13  10    2.38    1.60
  -2  13  10    1.80    1.51
  -2 -13   9   -0.22    1.76
  -2 -13   9    0.05    1.93
  -2  13   9    0.25    1.72
  -2  13   9   -0.12    1.58
  -2  13   9   -0.85    1.62
  -2 -13   8    8.86    1.89
  -2 -13   8    8.59    2.09
  -2  13   8    5.19    1.90
  -2  13   8    8.95    1.81
  -2  13   8    8.84    1.68
   2  13  -7   49.98    2.60
  -2 -13   7   61.33    2.76
  -2  13   7   58.54    2.29
  -2 -13   7   60.97    3.73
  -2  13   7   55.75    2.55
  -2  13   6   92.15    3.38
  -2 -13   6   87.40    3.97
  -2 -13   6   90.20    3.54
   2  13  -6   78.04    3.44
  -2  13   6   88.09    3.21
  -2 -13   6   86.97    4.45
  -2  13   5    2.42    1.45
  -2 -13   5    3.31    2.39
   2  13  -5    0.10    1.77
  -2 -13   5    1.26    1.85
  -2  13   5    2.76    1.87
  -2 -13   5    2.10    2.63
  -2  13   4    7.52    1.43
  -2 -13   4    8.86    2.43
   2  13  -4    9.06    1.85
  -2 -13   4    9.32    1.83
  -2  13   4    8.28    1.84
  -2  13   4    8.07    1.95
  -2 -13   4    7.85    2.65
   2  13  -3   11.31    1.90
  -2 -13   3   11.08    1.72
  -2 -13   3   11.08    2.36
  -2  13   3   12.60    1.83
  -2  13   3   12.18    1.94
  -2  13   3   16.16    1.39
   2  13  -2   42.20    2.39
  -2 -13   2   41.51    2.20
  -2 -13   2   42.22    2.73
  -2  13   2   48.25    2.29
  -2  13   2   44.70    2.39
  -2 -13   2   41.13    2.54
   2  13  -1  116.73    4.29
  -2  13   1  118.19    4.30
  -2  13   1  118.71    4.18
  -2 -13   1  111.55    4.31
  -2 -13   1  109.75    4.49
   2  13   0   11.62    2.94
  -2 -13   0   16.20    2.25
  -2  13   0   18.96    1.66
   2  13   0   14.44    1.61
  -2 -13   0   15.45    1.94
  -2 -13   0   16.00    2.07
  -2 -13  -1   36.98    2.58
  -2 -13  -1   35.11    2.40
  -2 -13  -1   38.68    2.26
   2  13   1   37.00    2.11
   2  13   1   33.71    3.32
   2  13   1   36.55    4.29
   2 -13   2   64.74    2.92
   2 -13   2   58.28    3.52
  -2 -13  -2   68.17    3.13
   2 -13   3    8.51    1.92
   2  13   3   10.51    2.36
  -2 -13  -3   12.86    2.29
  -2 -13  -3    8.98    1.83
  -2  13  -3    8.62    2.31
  -2  13  -4  140.72    5.37
  -2 -13  -4  132.80    6.15
   2  13   4  155.29    5.43
  -2 -13  -4  153.22    5.43
   2 -13   4  142.24    5.25
   2  13   4  159.45    6.85
  -2 -13  -4  144.84    5.15
  -2  13  -5  124.22    4.63
  -2 -13  -5  115.08    5.48
  -2 -13  -5  115.81    4.69
   2  13   5  118.98    4.73
   2 -13   5  120.96    4.49
  -2 -13  -5  119.99    4.37
   2  13   5  137.58    6.09
   2 -13   5  121.19    5.44
   2 -13   6   12.36    2.84
   2  13   6   15.14    3.81
   2  13   6   12.17    2.46
  -2 -13  -6   12.01    2.32
   2 -13   6   11.05    1.89
  -2 -13  -6    7.18    3.07
  -2  13  -6   11.56    2.20
  -2  13  -6   12.89    2.49
  -2 -13  -6   12.81    1.74
   2  13   7   49.55    2.95
   2 -13   7   49.11    2.47
  -2  13  -7   46.79    2.69
  -2  13  -7   48.00    3.07
   2  13   7   45.15    2.41
  -2 -13  -7   45.75    2.29
  -2  13  -8   50.92    2.72
  -2  13  -8   54.95    3.13
   2  13   8   56.04    2.40
   2  13   8   51.58    3.00
   2 -13   8   51.71    2.56
   2  13   9    8.13    1.60
  -2  13  -9   10.71    2.52
  -2 -13  -9    7.62    2.08
   2  13   9   11.10    2.34
   2 -13   9    7.94    1.71
   2  13  10    5.81    1.36
   2 -13  10    4.23    1.52
  -2  13 -10    5.59    2.14
   2  13  10    3.42    1.97
  -2 -13 -10    3.63    1.77
  -2 -14  10    2.45    1.43
  -2 -14  10    1.16    1.53
  -2  14  10    2.01    1.48
  -2  14  10    3.10    1.31
  -2  14  10    2.68    1.37
  -2 -14   9   22.29    1.82
  -2 -14   9   21.31    1.99
  -2  14   9   21.22    1.72
  -2  14   9   22.30    1.82
  -2  14   9   24.43    1.72
  -2 -14   8    5.39    1.75
  -2 -14   8    3.95    2.00
  -2  14   8    4.32    1.80
  -2  14   8    3.03    1.71
  -2  14   8    2.80    1.57
  -2 -14   7    4.89    1.84
  -2  14   7    5.04    1.15
  -2  14   7    4.39    1.54
  -2  14   6   68.90    2.66
  -2 -14   6   61.50    3.36
  -2 -14   6   59.69    2.81
  -2  14   6   63.16    2.47
  -2 -14   6   62.75    3.72
   2  14  -5   86.70    3.69
  -2 -14   5   95.60    3.70
  -2 -14   5   90.80    4.14
  -2  14   5  103.39    3.76
  -2  14   5  100.73    3.59
  -2 -14   4    5.45    1.71
   2  14  -4    5.57    1.85
  -2 -14   4    5.28    2.48
  -2  14   4    5.85    1.85
  -2  14   4    5.32    2.03
  -2  14   4    4.84    1.42
   2  14  -3   47.50    2.55
  -2 -14   3   51.00    2.38
  -2 -14   3   40.42    3.00
  -2  14   3   55.37    2.50
  -2  14   3   51.33    2.67
   2  14  -3   37.52    3.98
   2  14  -2    8.86    3.64
   2  14  -2   12.96    1.92
  -2 -14   2    8.62    2.41
  -2  14   2   12.81    1.79
  -2  14   2   10.44    1.98
  -2 -14   2   10.38    2.09
   2  14  -1    7.83    3.79
   2  14  -1    7.24    1.87
  -2  14   1   10.99    1.71
  -2  14   1   10.69    1.96
  -2 -14   1    8.34    2.05
  -2 -14   1    7.31    2.36
   2  14   0   -1.52    3.90
  -2  14   0   -2.25    1.57
   2  14   0   -0.04    1.53
  -2 -14   0    1.18    1.93
  -2 -14   0   -0.53    2.30
   2  14   1    0.69    3.92
  -2 -14  -1    0.66    2.26
   2  14   1    1.72    1.64
  -2 -14  -1   -0.99    1.88
  -2 -14  -2   28.27    2.49
  -2 -14  -2   23.77    2.26
   2 -14   2   22.97    2.13
  -2  14  -2   23.55    2.21
   2  14   2   23.26    1.98
  -2 -14  -2   21.63    2.06
   2  14   2   21.97    4.17
  -2 -14  -3  153.69    5.87
   2 -14   3  162.48    5.75
  -2  14  -3  167.29    5.77
  -2 -14  -4    6.25    2.28
   2 -14   4    4.78    2.55
   2  14   4    3.22    3.92
   2 -14   4    7.47    1.88
   2  14   5   68.26    3.22
  -2 -14  -5   59.89    3.17
   2 -14   5   56.38    3.69
   2 -14   5   59.63    2.85
   2  14   6    1.78    2.30
  -2 -14  -6    2.14    2.16
   2 -14   6    0.17    1.78
   2  14   7    0.63    1.68
  -2  14  -7   -0.46    2.38
  -2 -14  -7    0.97    2.10
   2  14   7    1.47    2.31
   2 -14   7    4.27    1.73
   2  14   8    1.16    1.55
   2  14   8    0.27    1.46
  -2  14  -8   -2.31    2.40
   2  14   8    1.00    2.22
  -2 -14  -8   -0.25    1.93
   2 -14   8   -1.75    1.68
   2  14   9    2.56    1.37
  -2  14  -9    2.22    2.27
   2  14   9    2.06    1.96
  -2 -14  -9    2.31    1.83
   2 -14   9   -0.42    1.53
  -2  15  10   27.66    1.49
   2  15 -10   30.57    2.32
  -2  15  10   24.42    1.58
  -2  15  10   30.44    1.60
  -2 -15   9   62.93    2.53
  -2 -15   9   67.11    2.70
  -2  15   9   68.92    2.58
  -2  15   9   57.76    2.60
  -2  15   9   58.74    2.54
  -2 -15   8    9.39    1.62
  -2  15   8    9.31    1.65
  -2  15   8   11.35    1.52
  -2 -15   7    2.57    1.62
  -2  15   7    1.79    1.06
  -2  15   7    0.67    1.45
  -2 -15   6  171.60    6.05
  -2  15   6  187.14    5.96
  -2  15   6  186.21    6.13
  -2  15   6  189.46    6.04
  -2  15   5    0.37    1.43
  -2 -15   5   -0.72    2.46
  -2  15   5    0.56    2.01
  -2  15   5    0.51    1.90
  -2  15   5   -0.81    1.33
   2  15  -5    0.94    1.72
  -2 -15   5    1.39    1.66
  -2  15   4    9.85    2.11
  -2  15   4   13.52    1.92
  -2 -15   4   13.76    2.53
   2  15  -4    9.50    1.86
  -2 -15   4   12.13    1.73
  -2  15   3   18.58    1.95
  -2  15   3   16.75    2.17
  -2 -15   3   17.84    2.60
   2  15  -3   15.69    1.96
  -2 -15   2   49.24    3.17
  -2  15   2   56.18    2.84
  -2  15   2   59.08    2.61
   2  15  -2   50.46    4.24
   2  15  -2   54.88    2.72
   2  15  -1   -0.31    3.72
  -2  15   1    6.17    1.68
  -2 -15   1    2.88    2.00
  -2 -15   1    1.93    2.42
  -2 -15   0  101.33    4.21
  -2  15   0   98.48    3.72
   2  15   0  103.80    3.72
   2  15   0   91.44    5.48
  -2 -15  -1    0.46    2.36
   2 -15   1    2.36    2.00
   2  15   1   -0.67    1.63
   2  15   1    1.59    3.85
  -2 -15  -2  209.97    7.42
   2 -15   2  206.10    7.32
  -2  15  -2  202.46    7.29
   2  15   2  224.17    7.20
   2  15   2  218.41    8.61
  -2  15  -3   31.17    2.25
   2 -15   3   25.51    2.19
   2  15   3   25.25    2.07
  -2 -15  -3   26.30    2.51
  -2 -15  -4   16.33    2.07
  -2  15  -4   20.02    2.07
   2  15   4   17.49    1.96
  -2 -15  -4   18.84    2.41
   2 -15   4   21.28    2.02
   2 -15   5    4.51    1.77
  -2  15  -5    4.80    1.86
  -2 -15  -5    2.31    2.14
   2  15   6   48.84    2.27
  -2  15  -6   43.05    2.45
   2 -15   6   51.01    2.43
  -2  15  -6   53.85    2.14
   2  15   6   43.91    2.47
  -2 -15  -6   46.49    2.66
   2  15   7   51.30    2.22
   2 -15   7   48.64    2.31
   2  15   7   49.89    2.32
  -2 -15  -7   48.55    2.55
   2  15   8    4.86    1.34
  -2  15  -8    2.89    1.53
   2  15   8    4.71    1.54
   2  15   8    3.89    1.33
  -2 -15  -8    3.46    1.81
   2 -15   8    6.44    1.54
   2  15   9   22.31    1.44
   2  15   9   23.92    1.60
  -2 -15  -9   22.88    1.71
   2 -15   9   22.64    1.49
  -2  16   9   13.01    1.38
  -2  16   9   13.95    1.44
  -2  16   9   15.12    1.31
  -2 -16   8    0.76    1.31
  -2  16   8   -0.69    1.25
  -2 -16   7    1.08    1.45
  -2  16   7    0.56    1.31
  -2  16   6   21.14    1.50
  -2  16   6   19.69    1.88
  -2  16   6   17.20    1.35
  -2 -16   5    1.85    2.39
  -2 -16   5    3.55    1.55
   2  16  -5    0.82    1.64
  -2  16   5    2.16    1.33
  -2  16   5    2.48    1.95
  -2  16   5    2.31    1.80
  -2  16   5    3.88    1.29
   2  16  -4   -1.81    1.71
  -2  16   4    1.37    2.02
  -2  16   4    2.95    1.82
  -2 -16   4    1.52    2.38
  -2  16   3    0.07    1.78
  -2  16   3    0.66    2.03
  -2 -16   3    1.32    2.42
  -2  16   2    0.43    1.74
  -2 -16   2   -0.78    2.46
  -2  16   1    1.06    1.64
  -2 -16   1   -0.21    2.40
  -2  16   0   25.13    1.81
  -2 -16   0   24.27    2.60
   2 -16   0   26.67    2.28
   2  16   1   34.64    2.04
  -2 -16  -1   36.31    2.72
   2 -16   1   36.23    2.40
  -2  16  -2   31.37    2.32
   2  16   2   40.06    2.12
  -2 -16  -2   35.37    2.67
   2 -16   2   37.23    2.40
  -2  16  -3   23.85    2.09
   2 -16   3   22.61    2.08
   2  16   3   24.48    1.91
  -2 -16  -3   26.46    2.39
  -2 -16  -4    0.17    2.12
   2  16   4    0.64    1.19
  -2  16  -4    2.49    1.78
   2 -16   4    3.30    1.79
   2  16   4    3.26    1.65
  -2  16  -4   -0.07    1.16
   2  16   5   12.99    1.35
  -2  16  -5   14.82    1.80
   2 -16   5   13.45    1.77
   2  16   5   13.69    1.74
  -2 -16  -5   13.29    2.07
   2  16   6    1.63    1.22
  -2  16  -6    4.55    1.60
   2 -16   6    0.92    1.58
  -2  16  -6    4.12    1.19
   2  16   6    1.83    1.67
   2  16   6    3.76    1.58
  -2 -16  -6    1.64    1.83
   2  16   7   15.08    1.29
  -2  16  -7   13.23    1.58
   2 -16   7   15.12    1.62
   2  16   7   17.15    1.58
   2  16   7   14.35    1.59
  -2 -16  -7   16.98    1.78
   2 -16   8   10.47    1.41
   2  16   8   14.19    1.27
   2  16   8   16.05    1.42
  -2 -16  -8   12.31    1.53
   2  16   8   13.34    1.19
  -2  17   7   24.20    1.39
  -2  17   6   42.83    1.81
  -2 -17   6   41.15    2.31
  -2  17   6   41.45    2.14
  -2  17   6   39.09    2.20
  -2  17   5    0.69    1.19
  -2 -17   5    0.71    1.92
  -2  17   5    0.02    1.67
  -2  17   5    1.18    1.77
  -2 -17   4   17.85    2.46
  -2  17   4   24.19    1.54
  -2  17   4   20.26    1.86
  -2 -17   3    0.33    2.32
  -2  17   3   -0.81    1.69
  -2 -17   2   37.84    2.74
  -2  17   2   39.38    2.14
   2 -17  -1  139.44    4.95
  -2 -17   1  125.51    5.05
  -2  17   1  132.82    4.67
   2 -17   0    0.69    1.96
  -2 -17   0    1.33    2.31
   2 -17   1   14.89    2.00
  -2 -17  -1    9.35    2.29
   2 -17   2   55.02    2.72
  -2  17  -2   58.11    2.62
   2  17   2   58.83    2.46
  -2 -17  -3   12.46    2.17
   2 -17   3   14.55    1.88
  -2  17  -3   13.52    1.79
   2  17   3   14.57    1.64
  -2  17  -3   16.42    1.38
  -2 -17  -4   17.50    2.04
   2 -17   4   16.58    1.83
  -2  17  -4   14.95    1.77
   2  17   4   19.03    1.90
   2  17   4   17.96    1.68
  -2  17  -4   17.30    1.23
  -2  17  -5   47.40    2.33
   2 -17   5   50.96    2.35
   2  17   5   53.09    2.29
  -2 -17  -5   50.01    2.49
   2  17   6    4.97    0.96
  -2  17  -6    6.11    1.45
   2 -17   6    6.32    1.46
   2  17   6    5.97    1.37
   2  17   6    5.72    1.51
  -2 -17  -6    9.34    1.65
   2 -17   7    1.46    1.22
   2  17   7    2.27    1.24
   2  17   7    2.63    1.27
  -2 -17  -7    1.61    1.32
   2  17   7    2.24    0.86
  -2 -18   6    7.95    1.59
  -2  18   6   10.30    1.41
  -2 -18   5    7.48    1.69
  -2  18   5    6.13    1.10
  -2  18   5    5.40    1.50
  -2 -18   4    0.35    1.73
  -2  18   4    2.11    1.17
  -2  18   4    1.28    1.53
  -2 -18   3   30.78    2.47
  -2  18   3   33.67    1.91
  -2 -18   3   35.20    2.12
  -2 -18   2    3.13    2.13
  -2  18   2    3.48    1.47
  -2 -18   2    4.03    1.72
   2 -18  -2    1.17    1.88
  -2 -18   1   18.60    2.25
   2  18  -1   17.28    1.63
  -2  18   1   19.21    1.59
  -2  18   1   21.00    1.54
   2 -18  -1   22.35    2.02
  -2 -18   0   55.98    3.06
   2  18   0   58.89    2.67
   2 -18   0   61.52    2.88
  -2 -18  -1    7.46    2.02
   2 -18   1    9.35    1.82
   2  18   1    9.05    1.65
  -2  18  -1    9.11    1.34
  -2 -18  -2    8.35    1.94
   2 -18   2   11.62    1.75
  -2  18  -2    9.05    1.63
   2  18   2    9.98    1.69
  -2  18  -2   10.45    1.31
  -2 -18  -3   -0.86    1.78
   2 -18   3   -0.39    1.58
  -2  18  -3    0.80    1.49
   2  18   3   -0.84    1.63
  -2  18  -3   -1.12    1.12
   2 -18   4    2.24    1.48
  -2  18  -4    3.51    1.43
   2  18   4    1.55    1.27
   2  18   4    0.95    1.53
  -2 -18  -4   -0.15    1.60
   2 -18   5    5.24    1.35
  -2  18  -5    6.58    1.08
  -2  18  -5    6.68    1.35
   2  18   5    5.39    1.23
  -2  19   4    4.20    1.30
  -2  19   4    2.39    1.05
   2 -19  -4    2.84    1.45
  -2  19   3   60.08    2.36
   2 -19  -3   58.19    2.60
  -2  19   2   64.20    2.41
   2 -19  -2   65.18    2.66
   2  19  -1   12.30    1.27
  -2  19   1   16.69    1.28
   2 -19  -1   12.68    1.70
  -2 -19   0   39.13    2.23
   2  19   0   38.94    1.96
  -2  19   0   47.38    1.90
   2 -19   0   44.25    2.22
  -2 -19  -1   -0.13    1.68
   2  19   1    0.42    1.36
  -2  19  -1    0.99    1.14
   2 -19   1    0.79    1.49
  -2 -19  -2   -0.84    1.50
   2 -19   2    0.42    1.43
  -2  19  -2    0.63    1.06
   2  19   2    0.34    1.40
   2  19   3   17.53    1.48
  -2  19  -3   16.25    1.04
  -3   0  15   -1.70    1.03
  -3   0  15    0.31    1.75
  -3   0  14   95.60    3.31
  -3   0  14   80.22    3.79
  -3   0  13    0.47    1.49
  -3   0  13    0.11    2.37
  -3   0  12    2.81    2.30
  -3   0  12    3.15    2.21
  -3   0  12    6.66    2.90
  -3   0  11    1.25    2.30
  -3   0  11    0.19    2.29
  -3   0  11   -1.71    2.93
  -3   0  10   24.51    2.38
  -3   0  10   21.36    3.12
  -3   0   9    0.44    1.93
  -3   0   9    0.07    1.66
  -3   0   9   -0.41    2.11
  -3   0   9    2.02    2.75
  -3   0   9    0.33    1.66
  -3   0   9    1.63    2.02
  -3   0   8  202.44    6.73
  -3   0   8  213.31    6.66
  -3   0   8  188.13    6.63
  -3   0   8  190.63    6.73
  -3   0   8  178.76    7.30
  -3   0   7    1.20    2.49
  -3   0   6   96.19    4.18
  -3   0   5   -0.53    2.13
  -3   0   4    0.96    2.29
  -3   0   4    0.59    1.95
  -3   0   3    0.11    2.26
  -3   0   3   -1.57    1.79
  -3   0   3    0.90    2.06
  -3   0   2 4697.12  151.66
  -3   0   2 4709.62  151.71
  -3   0   2 4792.77  151.69
  -3   0   0 9980.52  319.89
  -3   0   0 9999.00  319.93
  -3   0  -2    8.08    2.15
   3   0   2    8.10    2.33
  -3   0  -3   -1.91    2.45
   3   0   3    1.33    2.62
  -3   0  -4  281.59   10.28
  -3   0  -4  304.29   10.13
  -3   0  -5    1.60    3.51
  -3   0  -5   -1.31    3.00
   3   0   6   -0.35    2.73
  -3   0  -6    1.49    3.77
  -3   0  -6    0.64    3.14
   3   0   7   -1.02    2.87
  -3   0  -7    0.91    4.07
  -3   0  -7   -0.93    3.39
   3   0   8  524.57   17.58
  -3   0  -8  508.20   17.60
  -3   0  -8  518.88   17.93
  -3   0  -9    1.49    2.55
   3   0   9   -1.91    2.14
   3   0   9    2.57    3.16
  -3   0  -9   -3.11    4.73
  -3   0  -9    0.67    3.84
  -3   0 -10    1.86    2.57
   3   0  10    3.64    2.19
   3   0  10    9.76    3.22
   3   0  10    4.41    1.69
  -3   0 -11    0.45    2.53
   3   0  11    0.95    2.15
   3   0  11   -3.71    3.03
   3   0  11    0.30    1.55
  -3   0 -12   23.61    2.39
   3   0  12   27.41    1.73
  -3   0 -12   24.28    2.78
   3   0  13    0.43    2.08
  -3   0 -13    0.13    2.21
  -3   1  15   17.96    1.89
  -3  -1  15   17.26    1.90
  -3   1  14    3.25    2.05
  -3  -1  14    3.20    1.32
  -3  -1  13   13.23    2.26
  -3   1  13    7.74    2.26
  -3   1  13   11.24    2.52
  -3  -1  12    6.80    2.91
  -3  -1  12    2.53    2.20
  -3   1  12    6.71    2.25
  -3  -1  12    6.25    2.32
  -3  -1  11   22.25    2.47
  -3   1  11   21.19    2.44
  -3   1  11   22.79    2.44
  -3  -1  11   18.32    2.35
  -3  -1  11   20.60    3.20
  -3   1  10   11.67    2.23
  -3  -1  10   16.52    2.29
  -3  -1  10   13.59    2.05
  -3  -1  10   14.13    3.03
  -3   1  10   11.72    2.33
  -3   1  10   12.78    1.35
  -3   1   9    4.12    1.18
  -3  -1   9    5.62    2.00
  -3  -1   9    3.91    2.06
  -3   1   9    5.41    1.95
  -3  -1   9    5.58    1.70
  -3  -1   9    5.32    2.02
  -3   1   9    3.52    2.04
  -3   1   9    5.48    1.65
  -3  -1   9    7.38    2.78
  -3  -1   8   -3.19    2.64
  -3  -1   8   -0.45    1.84
  -3   1   8   -0.33    1.81
  -3   1   8    0.43    1.48
  -3  -1   8    1.62    1.66
  -3  -1   8    1.18    1.94
  -3  -1   8   -0.67    1.49
  -3   1   8    0.71    1.76
  -3   1   8   -0.20    1.92
  -3  -1   7  198.07    7.03
  -3  -1   7  209.39    7.39
  -3  -1   6   71.33    2.67
  -3  -1   6   68.01    3.03
  -3  -1   6   68.64    3.48
  -3  -1   5  161.90    5.51
  -3  -1   5  169.62    5.81
  -3  -1   5  173.53    6.03
  -3   1   4  164.64    5.71
  -3  -1   4  158.08    5.77
  -3   1   3   45.87    2.63
  -3  -1   3   41.91    2.45
  -3  -1   3   48.05    2.77
  -3   1   2   36.09    2.52
  -3  -1   2   31.59    2.21
  -3  -1   2   37.56    2.44
  -3  -1   1 1419.97   45.68
  -3   1   0  431.58   13.40
  -3  -1   0  415.76   13.37
  -3   1   0  412.44   13.21
  -3  -1   0  396.44   13.32
  -3  -1   0  380.04   13.40
  -3  -1  -1   24.03    2.61
   3  -1   1   23.52    2.16
  -3   1  -2   24.26    2.70
   3   1   2   24.90    2.59
   3  -1   2   27.64    2.41
  -3  -1  -3    1.78    2.49
   3   1   3   -0.89    2.64
  -3   1  -4   63.38    4.05
  -3   1  -4   70.48    3.64
  -3  -1  -4   68.25    3.70
  -3   1  -5  150.11    5.99
  -3  -1  -5  147.53    6.33
  -3  -1  -5  156.09    6.01
  -3   1  -5  148.46    6.30
   3  -1   6   88.26    4.34
  -3   1  -6   87.07    5.04
  -3  -1  -6   89.19    5.07
  -3  -1  -6   86.21    4.49
  -3   1  -6   84.12    4.52
  -3   1  -7   63.03    3.11
   3  -1   7   69.50    3.95
  -3  -1  -7   63.03    4.91
  -3   1  -7   73.31    4.37
  -3  -1  -7   66.27    4.29
  -3   1  -7   61.30    4.84
  -3   1  -8   14.32    2.54
  -3  -1  -8   15.11    2.37
   3  -1   8   16.07    3.27
  -3  -1  -8   20.03    4.62
  -3   1  -8   13.29    3.80
  -3  -1  -8   14.10    3.77
  -3   1  -8   13.82    4.41
  -3   1  -9   64.78    3.59
  -3  -1  -9   71.23    3.50
   3  -1   9   82.69    4.50
  -3   1  -9   66.08    4.92
  -3  -1  -9   79.79    5.62
  -3  -1 -10    2.98    2.51
  -3   1 -10    5.14    2.67
   3   1  10    3.87    2.25
   3  -1  10    4.96    2.17
   3  -1  10    6.18    3.20
   3  -1  10    8.12    1.67
  -3  -1 -10    8.58    4.66
  -3  -1 -10    7.43    4.61
  -3   1 -10    9.95    3.98
  -3   1 -11    8.68    2.77
  -3  -1 -11    5.74    4.52
  -3  -1 -11    6.08    2.40
  -3   1 -11    5.90    2.61
   3  -1  11    5.66    2.16
   3  -1  11    8.20    3.05
   3  -1  11    7.83    1.60
   3   1  12    1.46    2.41
  -3   1 -12   -0.69    2.28
   3  -1  12   -0.63    1.40
  -3  -1 -12   -1.82    2.64
  -3   1 -12    0.12    2.61
   3  -1  13   20.83    2.34
   3   1  13   23.01    2.25
  -3   1 -13   31.46    2.37
  -3  -1 -13   29.61    2.43
  -3  -2  15    0.88    1.66
  -3   2  15    2.66    1.67
  -3  -2  14   -0.09    2.12
  -3   2  14    0.81    2.11
  -3   2  14    0.01    1.24
  -3  -2  14   -0.42    1.28
  -3   2  13   94.48    4.14
  -3  -2  13  104.00    3.66
  -3   2  13  104.34    3.64
  -3   2  12   46.99    2.93
  -3  -2  12   52.78    3.01
  -3  -2  12   40.42    2.78
  -3   2  12   61.74    3.68
  -3  -2  12   66.65    3.74
  -3   2  12   56.32    3.18
  -3   2  11   24.31    2.45
  -3   2  11   23.08    2.51
  -3  -2  11   23.74    2.50
  -3  -2  11   28.54    3.25
  -3   2  11   22.31    3.12
  -3   2  11   20.64    1.57
  -3  -2  10   -3.38    1.97
  -3   2  10   -1.70    2.19
  -3  -2  10   -0.42    2.20
  -3   2  10   -0.97    2.31
  -3  -2  10    0.30    2.19
  -3   2  10    0.19    2.78
  -3  -2  10   -0.56    2.94
  -3   2  10    1.62    1.29
  -3   2   9   16.06    2.13
  -3  -2   9   18.48    2.11
  -3   2   9   17.40    1.38
  -3   2   9   13.38    2.83
  -3  -2   9   15.59    2.88
  -3  -2   9   17.97    1.85
  -3  -2   9   16.40    2.17
  -3   2   9   16.00    2.09
  -3   2   9   15.78    1.73
  -3   2   9   14.50    2.25
  -3   2   9   17.82    2.14
  -3  -2   9   11.49    2.09
  -3  -2   8    0.56    1.79
  -3   2   8    1.41    1.09
  -3   2   8    2.50    1.72
  -3  -2   8   -1.90    1.51
  -3   2   8    0.01    1.76
  -3   2   8    0.45    1.44
  -3  -2   8    1.51    1.87
  -3   2   8    0.68    2.53
  -3  -2   8    2.94    2.61
  -3  -2   7  366.52   12.20
  -3   2   7  366.48   12.36
  -3  -2   7  358.18   12.37
  -3  -2   6   12.76    1.41
  -3  -2   6   13.90    1.88
  -3   2   6   12.74    2.36
  -3  -2   6   11.72    2.31
  -3  -2   5  161.32    5.51
  -3  -2   5  163.90    5.88
  -3   2   5  179.26    6.00
  -3  -2   5  165.35    5.98
  -3  -2   4  984.25   32.38
  -3   2   4 1021.50   32.38
  -3  -2   4  998.32   32.39
  -3  -2   3  102.25    4.08
  -3   2   3  111.19    4.06
  -3  -2   3  107.78    4.31
  -3   2   3  108.43    4.31
  -3   2   2  115.48    4.22
  -3  -2   2  114.19    4.28
  -3  -2   2  114.32    4.39
  -3   2   2  111.09    4.41
  -3  -2   1  593.40   18.90
  -3  -2   1  568.80   19.05
  -3  -2   1  601.24   19.03
  -3   2   1  569.55   19.03
  -3  -2   0  420.71   13.82
  -3   2  -1  279.59    9.55
  -3  -2  -1  286.30    9.52
   3  -2   1  286.54    9.41
  -3  -2  -1  286.02    9.57
   3   2   2  793.94   25.82
  -3  -2  -3  274.14    9.70
  -3   2  -3  278.64    9.83
   3   2   3  295.60    9.76
  -3   2  -4    9.87    3.25
  -3  -2  -4    8.66    3.04
   3   2   4    7.36    2.96
  -3  -2  -5    1.52    2.90
  -3   2  -5    0.86    3.43
  -3  -2  -5   -0.27    3.28
  -3   2  -5   -1.35    2.94
   3  -2   6    4.69    2.85
   3   2   6    1.40    2.70
  -3  -2  -6    0.94    3.55
  -3   2  -6    3.70    3.67
  -3  -2  -6    3.35    3.87
  -3   2  -6    3.15    3.16
  -3  -2  -6    5.56    3.15
  -3   2  -7   77.52    3.40
   3  -2   7   81.71    4.22
   3   2   7   72.41    4.09
  -3  -2  -7   71.58    5.10
  -3  -2  -7   74.19    4.84
  -3   2  -7   75.23    4.52
  -3  -2  -8   75.57    3.49
  -3   2  -8   81.30    3.67
   3  -2   8   81.13    4.50
   3   2   8   80.55    4.41
  -3  -2  -8   80.94    5.25
  -3  -2  -8   82.03    5.47
  -3   2  -8   82.60    4.90
  -3  -2  -9  363.98   11.58
  -3   2  -9  359.29   11.66
   3   2   9  321.56   11.57
   3   2   9  331.92   12.40
   3  -2   9  348.92   12.44
  -3  -2  -9  361.69   12.99
  -3   2  -9  347.74   12.61
  -3  -2  -9  371.44   12.78
  -3   2 -10  448.84   14.28
  -3   2 -10  421.23   15.21
  -3  -2 -10  455.13   15.36
  -3   2 -10  450.73   15.26
  -3  -2 -10  432.60   15.52
  -3   2 -10  436.70   14.26
  -3  -2 -10  450.51   14.17
   3  -2  10  375.57   14.16
   3   2  10  373.99   14.19
   3   2  10  445.46   14.11
   3  -2  10  457.70   14.13
   3   2  10  456.46   15.01
   3  -2  10  465.64   15.04
   3   2  11   -0.36    2.50
  -3   2 -11   -0.05    2.60
   3  -2  11   -0.26    2.06
  -3   2 -11   -1.25    2.72
   3  -2  11    0.60    1.52
   3   2  11   -0.63    1.49
   3   2  12   24.13    2.60
  -3   2 -12   24.91    2.62
   3   2  12   28.16    1.70
   3  -2  12   28.24    1.74
  -3   2 -12   26.64    2.70
  -3  -2 -13    4.45    2.21
   3  -2  13   -0.44    2.21
   3   2  13    0.28    1.89
  -3   3  14   41.33    1.77
  -3  -3  14   45.19    1.80
  -3   3  13   29.17    2.59
  -3  -3  13   28.88    1.76
  -3   3  13   31.25    1.74
  -3  -3  12   23.17    2.55
  -3   3  12   21.73    2.58
  -3  -3  12   29.62    3.13
  -3   3  12   28.18    3.07
  -3   3  12   26.36    2.72
  -3   3  12   26.01    1.64
  -3   3  11   15.63    2.49
  -3  -3  11   15.34    2.15
  -3  -3  11   18.75    2.47
  -3  -3  11   18.99    3.04
  -3   3  11   15.26    3.00
  -3   3  11   18.40    2.58
  -3   3  11   12.98    1.54
  -3   3  10   -0.52    2.37
  -3  -3  10    7.67    2.20
  -3  -3  10    9.64    1.93
  -3  -3  10    1.11    2.78
  -3   3  10   -0.35    2.77
  -3   3  10    0.70    2.27
  -3   3  10   -0.41    2.33
  -3   3  10   -0.13    1.38
  -3  -3   9  197.11    7.10
  -3   3   9  204.31    6.96
  -3   3   9  207.44    7.70
  -3  -3   9  215.98    7.77
  -3   3   9  219.04    7.14
  -3  -3   9  189.24    7.09
  -3   3   9  207.91    7.17
  -3  -3   9  216.08    7.08
  -3  -3   9  203.44    7.05
  -3   3   9  235.59    7.19
  -3  -3   9  194.60    7.49
  -3  -3   8   68.98    3.02
  -3   3   8   67.65    2.71
  -3   3   8   72.22    3.04
  -3   3   8   68.87    3.13
  -3  -3   8   70.38    2.88
  -3  -3   8   69.97    3.05
  -3   3   8   79.94    3.05
  -3   3   8   71.20    2.81
  -3  -3   8   70.90    2.91
  -3  -3   8   75.49    3.44
  -3   3   8   75.47    3.73
  -3  -3   8   74.28    3.78
  -3  -3   7   19.88    1.62
  -3  -3   7   22.30    2.22
  -3   3   7   22.39    2.47
  -3  -3   7   19.07    2.56
  -3  -3   6  281.80    9.20
  -3  -3   6  280.36    9.62
  -3   3   6  281.75    9.66
  -3  -3   6  280.33    9.67
  -3  -3   5   28.36    1.66
  -3   3   5   29.00    2.36
  -3  -3   5   28.80    2.41
  -3  -3   5   29.32    2.19
  -3   3   4   26.66    2.14
  -3  -3   4   26.22    2.20
  -3  -3   4   21.58    2.11
  -3   3   3 2221.08   70.75
  -3  -3   3 2190.80   70.76
  -3  -3   3 2179.56   70.77
  -3   3   3 2216.82   70.76
  -3   3   2 1288.21   40.98
  -3  -3   2 1271.19   40.98
  -3  -3   2 1256.48   40.99
  -3   3   2 1272.78   40.98
  -3   3   1  186.26    6.85
  -3  -3   1  209.16    6.90
  -3   3   1  197.00    6.96
  -3  -3   1  205.98    7.00
  -3   3   0 3036.90   99.69
  -3  -3   0 3160.94   99.63
  -3  -3  -1    1.47    2.43
  -3   3  -1    1.75    2.12
  -3  -3  -2   65.35    3.49
  -3   3  -2   62.87    3.26
   3   3   2   67.95    3.58
  -3  -3  -3  235.84    8.19
  -3   3  -3  230.09    8.06
  -3   3  -3  223.21    7.61
   3   3   3  247.76    8.24
  -3  -3  -4   45.79    3.58
  -3   3  -4   43.99    2.38
   3   3   4   53.08    3.59
  -3  -3  -5  125.98    5.57
   3   3   5  126.84    4.99
   3  -3   6   37.30    3.26
   3   3   6   39.57    3.09
  -3  -3  -6   41.19    3.97
  -3   3  -7    2.50    2.19
   3  -3   7    2.80    2.90
   3   3   7    1.03    2.78
  -3  -3  -7    3.04    3.93
  -3  -3  -7    2.34    4.18
  -3   3  -7    3.54    3.47
  -3   3  -8  148.75    5.60
  -3   3  -8  150.37    5.55
   3   3   8  143.79    6.24
   3  -3   8  150.37    6.37
  -3  -3  -8  153.30    7.11
  -3   3  -8  148.09    6.66
  -3  -3  -8  157.89    6.92
  -3   3  -9   80.16    3.84
  -3  -3  -9   83.91    5.76
  -3   3  -9   82.01    5.18
  -3  -3  -9   81.82    5.56
  -3   3  -9   79.99    3.86
   3   3   9   78.49    3.17
   3  -3   9   79.74    3.19
   3   3   9   84.29    4.54
   3  -3   9   81.41    4.63
  -3   3 -10    1.86    2.75
  -3   3 -10    6.12    4.08
  -3  -3 -10    3.96    4.58
  -3  -3 -10    3.50    4.64
   3  -3  10    0.25    2.15
  -3   3 -10    3.59    2.77
   3   3  10    2.29    2.55
   3   3  10    6.31    3.05
   3  -3  10    3.85    1.58
   3   3  10    4.77    1.51
   3  -3  10    4.40    3.11
  -3   3 -11   41.13    3.13
  -3   3 -11   42.68    3.10
   3   3  11   42.72    2.11
   3  -3  11   46.16    2.16
   3   3  12    6.62    2.27
  -3   3 -12    2.21    2.50
   3  -3  12    5.00    1.39
   3   3  12    4.87    1.32
  -3   3 -12    3.46    2.35
  -3  -3 -13   -0.34    2.22
   3   3  13   -0.73    1.94
  -3   4  14   15.63    2.12
  -3  -4  14   22.29    1.37
  -3   4  14   23.02    1.34
  -3  -4  14   14.71    1.96
  -3   4  14    8.00    1.72
  -3  -4  13   27.66    2.40
  -3   4  13   29.34    2.57
  -3   4  13   29.67    1.70
  -3  -4  13   33.59    1.74
  -3  -4  12    8.11    2.34
  -3   4  12    7.62    1.50
  -3  -4  12    8.01    1.55
  -3   4  12    6.56    1.49
  -3   4  12    9.70    2.46
  -3  -4  11    1.07    2.17
  -3  -4  11    0.56    2.38
  -3   4  11   -0.71    2.48
  -3   4  11   -1.71    2.77
  -3  -4  11    0.50    2.84
  -3   4  11    1.10    1.47
  -3   4  11    2.10    2.45
  -3   4  10   51.87    3.06
  -3   4  10   55.83    2.43
  -3   4  10   53.74    3.57
  -3  -4  10   55.42    3.64
  -3  -4  10   46.91    2.86
  -3   4  10   54.21    3.10
  -3  -4  10   56.86    2.72
  -3   4  10   62.53    3.00
  -3  -4  10   48.69    3.16
  -3  -4   9    2.17    2.25
  -3  -4   9    3.50    1.91
  -3  -4   9    3.84    2.87
  -3   4   9    4.52    2.18
  -3   4   9    3.40    1.35
  -3  -4   9    1.13    2.68
  -3   4   9    6.16    2.60
  -3   4   9    3.41    2.25
  -3  -4   9    4.37    1.67
  -3  -4   9    2.80    2.06
  -3  -4   9    5.39    1.80
  -3   4   9    3.36    1.38
  -3   4   9    3.34    2.05
  -3  -4   9    2.99    1.61
  -3  -4   8   63.16    3.31
  -3  -4   8   56.29    2.75
  -3   4   8   60.28    2.87
  -3  -4   8   58.52    3.35
  -3   4   8   61.22    2.49
  -3   4   8   61.33    2.93
  -3  -4   8   65.84    3.61
  -3   4   8   64.60    3.52
  -3  -4   8   65.75    2.64
  -3   4   8   59.47    2.95
  -3   4   8   63.19    2.52
  -3   4   8   64.01    2.49
  -3  -4   8   55.86    2.70
  -3   4   8   70.70    2.82
  -3  -4   8   62.59    2.60
  -3  -4   7   48.04    2.80
  -3  -4   7   46.50    2.77
  -3   4   7   46.15    2.35
  -3   4   7   42.94    1.94
  -3   4   7   45.14    2.21
  -3   4   7   39.90    2.36
  -3  -4   7   43.22    2.16
  -3   4   7   41.68    2.90
  -3  -4   7   45.30    3.00
  -3  -4   7   44.08    2.13
  -3  -4   6   14.44    2.32
  -3   4   6   13.90    2.28
  -3  -4   6   10.93    2.21
  -3  -4   6   12.99    1.53
  -3   4   5  552.72   18.22
  -3  -4   5  563.96   18.24
  -3  -4   5  549.68   18.29
  -3   4   4  198.17    6.53
  -3  -4   4  196.99    6.54
  -3  -4   4  181.97    6.11
  -3  -4   3   -0.79    1.86
  -3   4   3    1.47    2.22
  -3  -4   3    0.43    2.37
  -3   4   3    0.58    1.76
  -3  -4   3    0.44    1.82
  -3  -4   2    0.71    2.22
  -3   4   2    2.40    2.12
  -3   4   2    0.82    1.64
  -3  -4   2    2.56    1.80
  -3  -4   1    9.52    2.20
  -3   4   1    8.89    1.97
  -3  -4   1    5.25    2.65
  -3   4   1    9.18    2.30
  -3   4   0  255.37    8.72
  -3  -4   0  262.54    8.74
  -3   4   0  261.66    8.86
  -3   4  -1   83.91    3.64
  -3   4  -1   87.40    3.30
  -3   4  -1   88.57    3.80
  -3  -4  -2  405.52   13.95
  -3   4  -2  429.35   13.85
   3   4   2  411.59   13.98
  -3   4  -2  419.16   13.55
  -3  -4  -3    1.79    2.93
  -3   4  -3    0.49    2.56
   3   4   3    0.25    2.94
  -3   4  -3    2.39    1.75
  -3   4  -4   74.86    3.90
  -3  -4  -4   80.04    4.24
   3   4   4   84.34    4.28
  -3   4  -4   73.33    3.12
  -3  -4  -5  332.49   11.29
   3   4   5  327.84   11.02
  -3   4  -5  316.92   10.61
  -3  -4  -6    1.15    3.62
   3  -4   6    2.21    2.68
   3   4   6   -0.42    2.64
   3   4   6    2.44    2.59
  -3   4  -6    2.98    2.16
  -3  -4  -7  170.03    7.01
  -3   4  -7  159.92    5.81
   3   4   7  161.04    6.46
   3  -4   7  163.50    6.53
  -3   4  -8   29.92    2.70
  -3  -4  -8   31.41    4.47
  -3  -4  -8   32.44    4.69
   3  -4   8   25.02    2.06
  -3   4  -8   30.19    2.76
   3  -4   8   33.45    3.44
   3   4   8   33.03    3.32
  -3   4  -9   13.91    2.70
   3   4   9   17.37    2.46
  -3   4  -9   19.16    4.12
  -3  -4  -9   18.98    4.61
  -3  -4  -9   15.24    4.74
   3  -4   9   11.30    1.91
  -3   4  -9   15.38    2.82
   3   4   9   16.61    3.18
   3  -4   9   16.60    3.25
   3  -4   9   14.73    1.64
   3   4   9   16.40    1.61
  -3   4 -10   19.22    2.76
  -3  -4 -10   21.22    4.62
  -3  -4 -10   19.66    4.75
  -3   4 -10   18.56    4.21
  -3   4 -10   22.35    2.93
   3   4  10   28.25    2.70
   3   4  10   18.25    3.15
   3  -4  10   19.31    3.22
   3  -4  10   17.04    1.69
   3   4  10   18.49    1.66
   3   4  11   36.85    2.76
  -3   4 -11   38.05    3.04
  -3   4 -11   33.82    2.87
   3  -4  11   33.84    1.93
   3   4  11   33.97    1.89
  -3   4 -12   62.33    3.34
   3   4  12   54.42    3.10
   3   4  12   63.09    2.56
   3   4  13   -0.10    1.75
  -3   4 -13    0.72    2.20
  -3  -4 -13    1.64    1.74
  -3  -4 -13    3.00    2.15
  -3  -5  14   75.30    2.64
  -3   5  14   73.52    2.63
  -3   5  13    2.39    2.27
  -3   5  13    2.37    1.21
  -3   5  13    0.89    1.27
  -3  -5  13    1.90    1.31
  -3  -5  13    1.68    2.11
  -3   5  13   -0.44    1.92
   3   5 -13    0.98    2.23
  -3   5  13    3.07    2.12
  -3   5  12   50.50    3.40
  -3  -5  12   58.04    3.14
  -3   5  12   52.39    2.52
  -3   5  12   60.17    3.21
  -3   5  12   61.67    2.43
  -3  -5  12   60.75    2.47
  -3  -5  11   13.25    2.26
  -3   5  11   24.42    2.76
  -3   5  11   19.77    2.89
  -3  -5  11   23.71    2.99
  -3   5  11   21.92    2.53
  -3   5  11   20.27    2.56
  -3   5  11   17.72    1.70
  -3  -5  10    3.69    1.62
  -3   5  10    9.86    2.38
  -3   5  10    5.18    1.53
  -3   5  10    3.80    2.69
  -3  -5  10    5.66    2.81
  -3  -5  10    2.61    2.20
  -3  -5  10    4.06    1.88
  -3   5  10    7.28    2.52
  -3   5  10    5.08    1.45
  -3   5  10    3.50    2.27
  -3  -5  10    2.49    2.33
  -3  -5   9    9.88    2.46
  -3  -5   9    6.96    2.97
  -3   5   9    7.17    1.44
  -3   5   9    5.24    2.15
  -3   5   9    6.11    2.58
  -3  -5   9    9.16    2.76
  -3   5   9    9.61    2.37
  -3  -5   9    6.15    1.73
  -3   5   9    7.13    1.46
  -3  -5   9    7.78    1.86
  -3   5   9    6.69    2.10
  -3  -5   9    7.95    1.73
  -3  -5   8   14.48    2.48
  -3  -5   8   18.37    2.77
  -3   5   8   17.01    1.49
  -3   5   8   16.85    2.10
  -3   5   8   17.46    2.58
  -3  -5   8   16.37    2.63
  -3   5   8   17.09    2.22
  -3  -5   8   19.81    1.70
  -3   5   8   17.64    1.51
  -3  -5   8   17.87    1.83
  -3   5   8   19.20    2.01
  -3  -5   8   16.89    1.76
  -3  -5   7   45.76    2.91
  -3  -5   7   39.45    2.81
  -3   5   7   38.95    2.30
  -3   5   7   39.02    1.90
  -3   5   7   38.90    2.32
  -3  -5   7   41.87    2.00
  -3   5   7   36.74    2.33
  -3   5   7   40.58    1.92
  -3  -5   7   37.64    2.09
  -3   5   7   44.12    2.29
  -3  -5   7   42.22    2.15
  -3   5   7   47.66    2.83
  -3  -5   7   44.21    2.90
  -3   5   6   13.73    2.20
  -3  -5   6   13.92    2.31
  -3  -5   6   15.95    2.39
  -3   5   5   40.29    2.57
  -3  -5   5   41.80    2.63
  -3  -5   4   16.68    2.06
  -3   5   4   19.37    2.05
  -3  -5   4   20.50    1.12
  -3   5   4   19.97    1.10
  -3   5   3    8.62    1.76
  -3  -5   3    6.89    1.86
  -3  -5   3    4.41    1.95
  -3  -5   2  116.46    4.56
  -3   5   2  112.27    4.41
  -3  -5   2  118.65    4.50
  -3  -5   2  122.41    4.05
  -3  -5   1  208.57    7.09
  -3   5   1  211.54    7.04
  -3  -5   1  205.22    6.80
  -3   5   0    0.44    1.72
  -3  -5   0    1.20    1.92
  -3   5   0    0.63    2.26
  -3  -5   0   -0.28    2.60
  -3  -5   0    2.36    2.11
  -3  -5   0    0.20    1.14
  -3   5  -1  657.80   21.15
  -3  -5  -1  653.74   21.36
  -3   5  -1  649.82   21.46
  -3   5  -1  651.18   21.32
  -3   5  -1  651.34   21.14
  -3  -5  -1  681.89   21.46
  -3   5  -2   88.15    3.26
  -3  -5  -2   77.30    4.18
  -3  -5  -2   78.07    3.75
  -3   5  -3    0.53    1.76
  -3   5  -3   -1.41    2.57
  -3  -5  -3    1.87    3.09
  -3   5  -4   54.92    2.69
  -3   5  -4   58.58    3.52
  -3  -5  -4   56.00    3.91
  -3   5  -5  393.21   13.54
   3  -5   5  432.25   14.03
   3   5   5  406.97   13.97
   3   5   5  434.41   14.01
  -3  -5  -5  432.44   14.18
  -3   5  -5  431.19   14.07
  -3   5  -6   10.23    2.15
   3   5   6    8.44    2.60
   3  -5   6    7.95    2.69
   3   5   6    8.16    2.91
  -3  -5  -6    9.53    3.70
  -3   5  -6   10.23    3.28
  -3  -5  -7    7.52    3.97
  -3   5  -7    7.86    2.29
   3   5   7    4.98    2.76
   3  -5   7    7.08    2.90
   3   5   8   24.09    2.40
  -3  -5  -8   15.29    4.61
  -3  -5  -8   19.28    4.32
   3  -5   8   19.67    1.85
  -3   5  -8   17.55    2.56
   3   5   8   15.95    3.06
   3  -5   8   20.41    3.18
  -3   5  -9   -1.56    2.54
   3   5   9   -0.05    2.37
  -3  -5  -9   -3.29    4.41
  -3  -5  -9   -0.05    4.58
   3  -5   9   -1.86    1.79
  -3   5  -9    0.79    2.79
   3   5   9   -0.21    2.90
   3  -5   9    2.74    3.00
   3  -5   9   -0.21    1.43
   3   5   9    1.50    1.41
  -3   5 -10   11.45    2.58
  -3  -5 -10   12.28    4.65
  -3   5 -10    7.65    4.06
  -3  -5 -10    9.53    4.42
  -3   5 -10    9.70    2.90
   3  -5  10   12.16    2.97
   3  -5  10   11.32    1.53
   3   5  10    8.71    1.46
   3   5  10    9.01    2.89
   3   5  10   11.07    2.42
  -3   5 -11    0.89    2.39
  -3   5 -11    3.38    2.78
   3  -5  11    2.30    1.37
   3   5  11    0.67    1.29
   3   5  11    0.76    2.31
   3   5  12   47.61    2.75
  -3   5 -12   46.39    2.97
  -3  -5 -13    2.58    1.66
  -3  -5 -13    5.33    2.06
  -3   5 -13    4.73    2.16
  -3  -6  14    1.21    1.74
  -3   6  13    9.32    2.12
  -3   6  13    7.79    1.41
  -3  -6  13    9.66    1.49
  -3  -6  13    8.70    2.16
  -3   6  13    3.90    1.97
   3   6 -13   10.55    2.37
  -3   6  13    6.64    1.22
  -3  -6  13   10.06    1.27
  -3   6  12   45.67    2.37
  -3   6  12   49.14    3.01
  -3  -6  12   46.68    2.99
  -3   6  12   33.46    2.78
  -3   6  12   39.73    2.95
  -3  -6  12   58.52    2.25
  -3   6  12   62.05    2.21
  -3   6  11   52.62    3.48
  -3   6  11   48.92    3.06
  -3   6  11   57.02    3.47
  -3  -6  11   61.24    3.61
  -3   6  11   52.07    3.17
  -3   6  11   53.84    2.57
  -3   6  11   61.37    2.39
  -3  -6  11   60.40    2.44
  -3  -6  10   11.05    1.77
  -3   6  10   18.47    2.44
  -3   6  10   14.77    1.67
  -3   6  10    8.84    2.64
  -3  -6  10    8.88    2.74
  -3   6  10   15.31    2.74
  -3  -6  10   10.45    2.28
  -3   6  10   11.43    1.56
  -3  -6  10    8.46    2.58
  -3  -6   9   52.26    3.32
  -3  -6   9   45.99    3.52
  -3   6   9   45.40    2.81
  -3   6   9   49.55    2.30
  -3   6   9   43.37    3.20
  -3  -6   9   50.89    3.35
  -3  -6   9   46.11    2.49
  -3   6   9   47.40    3.00
  -3  -6   9   49.76    2.55
  -3   6   9   47.54    2.27
  -3  -6   9   49.10    2.40
  -3  -6   8  315.70   11.06
  -3  -6   8  305.98   10.70
  -3   6   8  315.43   10.43
  -3   6   8  326.13   10.57
  -3  -6   8  330.80   10.99
  -3   6   8  320.04   10.92
  -3  -6   8  324.15   10.47
  -3   6   8  315.80   10.54
  -3   6   8  309.75   10.38
  -3  -6   8  303.10   10.45
  -3   6   8  349.72   10.53
  -3  -6   8  300.31   10.40
  -3  -6   7   -0.14    2.37
  -3  -6   7    1.23    2.56
  -3   6   7    8.88    1.83
  -3   6   7    6.42    1.87
  -3   6   7    6.80    1.94
  -3  -6   7    0.14    1.39
  -3  -6   7    1.54    1.56
  -3   6   7    6.46    1.37
  -3   6   7    5.28    1.82
  -3  -6   7    0.82    1.67
  -3   6   7   -1.07    2.21
  -3  -6   7    0.83    2.31
  -3   6   6   24.72    2.40
  -3  -6   6   30.02    2.51
  -3  -6   6   29.98    1.46
  -3  -6   5   -0.36    1.96
  -3   6   5    0.95    0.90
  -3   6   5    0.37    1.88
  -3  -6   5    0.44    0.94
  -3  -6   4   90.13    3.10
  -3   6   4   91.79    3.09
  -3   6   4   93.70    3.64
  -3  -6   4   91.56    3.75
  -3  -6   4   86.58    3.93
  -3  -6   3  381.85   12.54
  -3   6   3  379.49   12.50
  -3  -6   3  382.62   12.72
  -3   6   3  378.38   12.29
  -3  -6   2   88.08    3.69
  -3   6   2   94.92    3.56
  -3  -6   2   84.99    3.75
  -3   6   2   92.41    3.33
  -3  -6   2   89.69    3.23
  -3   6   2   91.12    3.22
  -3  -6   1  113.58    4.28
  -3   6   1  114.64    4.08
  -3   6   1  116.13    3.96
  -3  -6   1  108.75    3.86
  -3  -6   0    6.08    1.97
  -3   6   0    6.30    1.60
  -3  -6   0    7.54    2.75
  -3   6   0    6.88    2.42
  -3  -6   0    5.51    2.32
  -3  -6   0    6.96    1.22
  -3   6  -1   15.80    1.81
  -3   6  -1   14.55    2.53
  -3  -6  -1   14.58    2.49
  -3   6  -1   12.84    1.17
  -3   6  -2  144.44    5.14
  -3   6  -2  148.52    5.53
  -3   6  -2  150.73    5.75
  -3  -6  -2  154.20    5.70
  -3   6  -3    2.43    1.82
  -3  -6  -3    1.99    2.58
  -3  -6  -3    2.98    3.13
  -3   6  -3    1.71    2.61
  -3   6  -4    0.07    2.79
  -3  -6  -4   -0.88    3.29
   3   6   5  321.10   11.07
   3  -6   5  315.56   11.12
   3   6   5  324.54   11.26
  -3   6  -5  329.33   11.25
  -3  -6  -5  329.59   11.41
  -3   6  -6   99.03    4.01
   3   6   6  101.32    4.55
   3  -6   6  107.90    4.67
   3   6   6  106.26    4.90
  -3  -6  -6  105.45    5.29
  -3   6  -6  101.08    5.01
  -3  -6  -7    4.30    3.90
  -3   6  -7    5.77    3.61
  -3   6  -7    5.08    2.30
   3   6   7    0.95    2.77
   3  -6   7    4.60    2.80
   3   6   8    4.06    2.18
  -3  -6  -8    7.05    4.22
  -3   6  -8    7.44    3.82
   3  -6   8    6.64    1.71
  -3   6  -8    7.57    2.42
   3   6   8   11.77    2.86
   3  -6   8    9.13    2.90
   3  -6   8    7.88    1.41
   3   6   8    6.54    1.37
   3   6   9   29.66    2.51
  -3  -6  -9   30.35    4.52
  -3  -6  -9   26.49    4.81
   3  -6   9   17.20    2.05
  -3   6  -9   24.90    2.62
   3   6   9   25.60    3.07
   3  -6   9   23.05    3.12
   3  -6   9   24.40    1.68
   3   6   9   24.38    1.64
  -3   6 -10   19.77    2.58
   3   6  10   26.19    2.52
  -3  -6 -10   19.12    4.73
  -3   6 -10   24.47    4.07
  -3  -6 -10   25.74    4.45
   3  -6  10   17.25    2.04
  -3   6 -10   27.41    3.02
   3  -6  10   21.19    3.02
   3   6  10   21.93    1.57
   3  -6  10   22.83    1.63
  -3   6 -11    8.71    2.78
   3  -6  11    5.26    1.32
   3   6  11    7.30    1.26
   3   6  11    7.01    2.29
  -3  -6 -12    1.59    1.91
  -3   6 -12    0.45    2.43
  -3  -6 -13    4.70    1.60
  -3   6 -13    7.24    2.10
  -3  -7  14   17.47    1.81
  -3   7  13   -1.77    1.36
  -3  -7  13   -1.46    1.43
  -3   7  13   -0.76    1.98
  -3  -7  13    1.13    2.16
   3   7 -13    1.98    2.29
  -3   7  13    0.74    1.98
  -3  -7  12    1.78    2.30
  -3   7  12    2.73    2.18
  -3  -7  12    3.39    1.26
  -3   7  12    5.62    1.20
  -3   7  12    4.41    1.53
  -3   7  11   56.58    3.29
  -3   7  11   65.01    2.73
  -3   7  11   64.72    3.27
  -3   7  11   55.48    3.17
  -3   7  11   56.17    2.50
  -3  -7  11   63.68    2.49
  -3   7  11   64.59    2.46
  -3  -7  10  165.18    5.38
  -3  -7  10  151.08    6.34
  -3   7  10  169.97    5.36
  -3   7  10  143.29    5.84
  -3   7  10  173.04    5.83
  -3   7  10  168.14    5.55
  -3   7  10  159.62    6.20
  -3  -7  10  160.76    6.25
  -3   7  10  162.59    6.04
  -3  -7  10  133.44    5.65
  -3   7  10  160.40    5.82
  -3   7  10  149.83    5.45
  -3  -7  10  146.05    5.49
  -3   7   9  186.28    6.22
  -3  -7   9  188.87    6.25
  -3  -7   9  179.22    7.19
  -3  -7   9  181.97    6.95
  -3   7   9  198.10    6.65
  -3   7   9  192.79    6.40
  -3   7   9  186.13    6.99
  -3  -7   9  187.33    7.05
  -3  -7   9  197.15    6.48
  -3   7   9  185.76    6.72
  -3   7   9  196.48    6.63
  -3   7   9  173.35    6.34
  -3  -7   9  177.06    6.38
  -3  -7   8   41.16    1.91
  -3   7   8   43.62    1.86
  -3  -7   8   39.05    3.18
  -3  -7   8   43.96    3.35
  -3   7   8   47.33    2.67
  -3   7   8   40.51    2.91
  -3  -7   8   37.18    2.98
  -3   7   8   45.93    2.80
  -3  -7   8   42.05    2.22
  -3  -7   8   41.74    2.32
  -3   7   8   43.53    2.16
  -3  -7   8   42.72    2.35
  -3   7   7   20.11    2.33
  -3  -7   7   17.19    2.44
  -3   7   7   20.96    2.14
  -3  -7   7   21.48    2.83
  -3  -7   7   23.36    1.72
  -3  -7   7   18.90    1.78
  -3   7   7   21.23    1.65
  -3  -7   7   19.19    2.75
  -3  -7   7   22.69    1.38
  -3   7   7   21.22    1.29
  -3   7   6    6.70    1.88
  -3   7   6    4.27    1.23
  -3  -7   6    6.41    1.42
  -3  -7   6    3.70    1.47
  -3   7   6    7.13    1.39
  -3  -7   6    4.32    1.06
  -3   7   6    4.97    0.99
  -3  -7   6    5.35    2.09
  -3   7   6    5.49    1.95
  -3   7   6    7.32    2.10
  -3   7   5   10.44    1.84
  -3  -7   5   11.85    2.04
  -3  -7   5   12.20    2.47
  -3  -7   4   54.16    2.74
  -3   7   4   56.62    2.62
  -3  -7   4   57.26    3.20
  -3   7   3  131.37    4.45
  -3  -7   3  126.90    5.05
  -3   7   2 1548.12   48.56
  -3   7   2 1503.77   48.56
  -3  -7   2 1496.48   48.56
  -3  -7   2 1482.48   48.89
  -3  -7   1  337.15   11.28
  -3   7   1  336.28   11.21
  -3   7   1  349.09   11.16
  -3  -7   1  344.17   11.13
  -3  -7   0  158.53    5.51
  -3   7   0  152.94    5.38
  -3   7   0  159.16    5.99
  -3  -7   0  162.87    5.30
  -3  -7   0  150.87    5.94
  -3  -7  -1    4.77    1.87
  -3   7  -1    7.27    1.45
  -3  -7  -1    7.10    2.58
  -3   7  -1    8.13    2.65
  -3   7  -2   77.48    3.53
  -3   7  -2   74.36    2.87
  -3  -7  -2   79.38    3.93
  -3   7  -2   78.33    3.91
   3   7   2   71.10    4.18
  -3  -7  -3   22.80    2.92
  -3   7  -3   21.59    2.79
  -3   7  -3   20.60    2.04
   3   7   3   19.13    3.32
  -3  -7  -4   14.37    2.97
  -3  -7  -4   13.26    3.42
  -3   7  -4   13.77    2.92
  -3  -7  -4   13.44    1.59
   3   7   4   14.63    3.40
   3  -7   4   12.59    2.27
   3   7   4   12.03    2.10
  -3   7  -5   32.43    3.37
  -3  -7  -5   34.50    3.86
   3   7   5   35.44    3.52
   3   7   5   36.36    3.90
   3  -7   5   29.64    2.71
   3   7   5   29.71    2.58
   3  -7   6    0.71    2.57
   3   7   6    0.24    2.39
  -3  -7  -6    1.90    3.73
  -3   7  -6    3.56    3.35
  -3   7  -6    0.84    2.17
  -3   7  -6    0.64    2.29
   3   7   6   -0.67    3.18
  -3  -7  -7   29.85    4.19
  -3   7  -7   28.26    3.80
   3   7   7   26.64    2.90
   3  -7   7   29.01    3.02
   3   7   7   29.11    3.42
   3   7   8    3.89    2.21
  -3  -7  -8    3.32    4.09
  -3   7  -8   -2.21    3.79
   3  -7   8    1.92    1.71
  -3   7  -8    1.89    2.32
   3   7   8    2.36    2.63
   3  -7   8    2.34    2.68
   3  -7   8    2.11    1.28
   3   7   8    0.96    1.22
   3   7   9    5.22    2.27
  -3  -7  -9    8.34    4.60
  -3  -7  -9    2.83    4.14
  -3   7  -9    8.20    3.94
   3  -7   9    4.28    1.80
  -3   7  -9    3.13    2.34
   3   7   9    9.03    2.64
   3  -7   9    6.37    1.34
   3   7   9    5.74    1.28
   3  -7  10    8.97    1.85
  -3  -7 -10    8.98    2.21
  -3   7 -10    8.54    2.31
   3  -7  10    6.67    1.31
   3   7  10    7.11    1.27
  -3  -7 -11   12.57    2.11
  -3   7 -11    9.33    2.75
  -3   7 -12   29.55    2.58
  -3  -7 -12   29.80    1.99
  -3   8  13   25.84    1.62
  -3  -8  13   25.29    1.63
   3   8 -13   29.80    2.39
  -3   8  13   21.31    2.14
  -3  -8  13   26.11    2.19
  -3   8  12    1.42    2.20
  -3   8  12   -0.20    1.52
  -3   8  12    1.59    2.34
  -3   8  11    0.60    1.63
  -3   8  11    0.40    1.06
  -3   8  11    0.04    2.38
  -3   8  11   -1.24    1.42
  -3   8  11    1.73    2.48
  -3  -8  10   92.18    4.73
  -3   8  10  103.68    3.60
  -3   8  10  117.09    3.93
  -3   8  10  118.18    4.33
  -3  -8  10   90.11    4.07
  -3   8  10  107.56    4.35
  -3   8  10   98.90    3.81
  -3  -8  10   96.94    3.89
  -3   8   9   16.78    1.29
  -3  -8   9   16.07    1.39
  -3  -8   9   14.93    2.85
  -3  -8   9   17.52    3.27
  -3   8   9   21.03    2.63
  -3   8   9   21.17    3.17
  -3   8   9   19.12    2.36
  -3   8   9   15.15    1.75
  -3  -8   9   17.66    2.01
  -3   8   8  202.20    6.34
  -3  -8   8  203.15    7.41
  -3  -8   8  176.64    7.01
  -3   8   8  180.52    6.80
  -3   8   8  198.09    6.99
  -3  -8   8  188.31    6.59
  -3   8   8  204.66    6.75
  -3   8   8  192.68    6.89
  -3   8   8  187.73    6.50
  -3  -8   8  182.34    6.55
  -3  -8   8  183.25    6.56
  -3   8   7   97.56    3.45
  -3  -8   7  102.15    4.39
  -3   8   7  104.98    4.13
  -3   8   7  100.52    3.69
  -3   8   7   92.57    4.10
  -3   8   7  115.09    3.99
  -3  -8   7  105.48    3.78
  -3  -8   7  104.03    3.76
  -3   8   7   99.41    3.71
  -3   8   7   96.73    3.52
  -3  -8   6  121.01    5.62
  -3  -8   6  139.33    5.25
  -3   8   6  158.84    5.11
  -3   8   6  128.98    4.80
  -3   8   6  131.39    5.10
  -3  -8   6  119.64    5.21
  -3  -8   6  139.04    4.83
  -3   8   6  162.32    5.02
  -3  -8   6  131.81    4.80
  -3   8   6  140.13    4.79
  -3   8   6  139.44    4.67
  -3   8   5  102.82    3.89
  -3   8   5   91.83    3.54
  -3  -8   5   87.89    3.80
  -3  -8   5   97.23    3.59
  -3   8   5  101.34    3.82
  -3  -8   5   96.47    3.97
  -3  -8   5   94.53    4.45
  -3  -8   4   63.06    3.40
  -3   8   3  312.54   10.12
  -3  -8   3  299.56   10.62
  -3   8   2   87.34    3.23
  -3   8   2   89.61    3.39
  -3  -8   2   89.52    3.24
  -3   8   1  227.11    7.30
  -3  -8   1  213.00    7.22
  -3   8   0    3.93    1.05
  -3  -8   0    3.21    2.53
  -3   8   0    3.83    2.56
  -3   8  -1   89.48    3.33
  -3   8  -1   97.50    4.34
  -3   8  -2   25.58    1.63
  -3   8  -2   25.61    2.47
  -3  -8  -2   32.96    3.10
  -3   8  -2   26.51    3.00
   3   8   2   24.73    3.39
  -3  -8  -3  242.51    7.88
  -3   8  -3  224.06    7.82
  -3   8  -3  222.44    7.53
   3   8   3  218.66    7.97
  -3   8  -4   89.80    4.14
  -3  -8  -4   93.81    4.36
   3   8   4   71.38    3.35
   3  -8   4   73.14    3.53
   3   8   4   86.70    4.61
  -3  -8  -4   81.86    3.14
  -3  -8  -5    1.94    3.15
  -3   8  -5    2.13    3.11
  -3  -8  -5    4.46    1.70
  -3   8  -5    2.35    2.07
   3   8   5   -0.17    3.35
   3   8   5    2.71    1.97
   3  -8   5    1.71    2.19
   3   8   6    6.72    2.25
  -3  -8  -6   12.59    3.35
  -3  -8  -6   10.73    3.74
  -3   8  -6   10.73    3.42
  -3  -8  -6   10.89    1.87
  -3   8  -6    7.96    2.15
   3  -8   6   10.17    1.52
  -3   8  -6   13.35    2.43
   3   8   6    8.74    3.46
  -3  -8  -7  117.27    4.32
  -3   8  -7  113.95    4.43
   3  -8   7  115.35    4.19
  -3  -8  -7  124.92    5.82
  -3   8  -7  126.47    5.68
   3   8   7  105.64    3.94
   3   8   7  115.13    4.81
  -3   8  -8   16.15    3.91
  -3  -8  -8   18.98    3.74
  -3  -8  -8   18.49    4.05
  -3   8  -8   14.27    2.34
  -3  -8  -8   20.60    2.19
   3  -8   8   15.22    1.35
   3   8   8   15.12    1.26
   3  -8   8   15.18    1.86
  -3  -8  -9   -4.81    3.69
  -3   8  -9    0.71    3.83
  -3  -8  -9   -1.01    4.55
   3  -8   9    0.69    1.78
   3   8   9    0.58    1.08
  -3  -8  -9    1.47    2.12
  -3   8  -9    0.34    2.27
   3  -8  10    4.06    1.75
  -3  -8 -10    6.16    2.10
  -3  -8 -11   19.62    2.09
   3   8  12   58.58    2.88
  -3   8 -12   61.96    2.83
  -3  -8 -12   59.92    2.43
  -3  -9  13   13.07    1.96
  -3  -9  13   11.70    1.39
   3   9 -13   11.79    2.28
  -3   9  13   10.11    1.39
  -3   9  12   15.31    2.31
  -3  -9  12   22.90    1.78
  -3   9  12   19.14    2.33
  -3   9  12   20.34    1.70
  -3   9  11  248.34    7.92
  -3   9  11  217.60    8.14
  -3   9  11  238.45    7.79
  -3   9  11  224.13    7.76
  -3  -9  11  242.09    7.83
  -3   9  11  234.28    8.11
  -3  -9  10   71.82    3.86
  -3   9  10   64.10    3.50
  -3   9  10   65.35    2.80
  -3  -9  10   68.06    2.94
  -3  -9   9    7.28    2.73
  -3  -9   9    1.19    3.12
  -3   9   9   -0.08    2.60
  -3   9   9    4.53    2.48
  -3   9   9    3.57    1.68
  -3  -9   9    7.01    1.98
  -3   9   8   23.71    1.86
  -3  -9   8   24.02    3.19
  -3   9   8   25.28    2.73
  -3  -9   8   22.88    2.02
  -3   9   8   24.79    2.57
  -3   9   8   24.34    1.91
  -3  -9   8   22.26    2.22
  -3   9   7   68.73    2.77
  -3   9   7   69.06    3.40
  -3  -9   7   64.96    3.68
  -3  -9   7   69.99    2.90
  -3   9   7   71.76    3.31
  -3  -9   7   64.98    2.82
  -3   9   7   64.15    2.82
  -3   9   7   64.83    2.53
  -3   9   6    3.33    1.39
  -3  -9   6    3.89    2.75
  -3   9   6    7.07    2.30
  -3  -9   6    3.15    1.54
  -3   9   6    3.95    2.17
  -3  -9   6    4.53    2.65
  -3   9   6    2.65    1.08
  -3  -9   5   45.18    2.19
  -3  -9   5   43.64    2.52
  -3   9   5   43.60    2.04
  -3   9   5   50.46    2.69
  -3  -9   5   40.96    3.25
  -3   9   4   75.69    3.18
  -3   9   4   63.90    2.70
  -3  -9   4   71.45    3.06
  -3  -9   4   71.95    2.87
  -3   9   4   84.00    3.24
  -3  -9   4   68.07    2.96
  -3   9   4   69.04    2.79
  -3   9   4   75.56    2.82
  -3  -9   4   71.22    3.66
  -3   9   3   49.73    2.17
  -3  -9   3   44.62    2.32
  -3  -9   3   47.72    3.05
  -3   9   3   48.87    2.18
  -3  -9   3   53.13    2.25
  -3   9   2  167.47    5.52
  -3  -9   2  165.73    5.51
  -3  -9   2  153.24    5.59
  -3   9   1  176.07    5.96
  -3  -9   1  172.58    5.84
  -3   9  -1    1.54    2.77
  -3  -9  -1   -0.03    2.72
  -3  -9  -1   -0.68    1.59
  -3  -9  -2   53.77    3.61
  -3   9  -2   52.04    3.55
   3   9   2   48.71    3.85
  -3  -9  -2   49.31    2.31
  -3  -9  -3    8.30    3.07
  -3   9  -3    8.10    2.56
   3   9   3   10.32    3.38
  -3   9  -3    7.29    2.98
  -3  -9  -3    8.34    1.63
  -3   9  -4   34.03    3.11
  -3  -9  -4   28.84    3.53
  -3   9  -4   30.70    3.48
   3   9   4   36.60    3.78
  -3  -9  -4   30.92    2.04
  -3   9  -5  120.16    5.50
  -3   9  -5  120.54    5.78
  -3  -9  -5  126.30    4.56
   3   9   5  121.66    5.88
  -3  -9  -6   23.54    2.07
   3  -9   6   19.19    1.76
  -3  -9  -6   25.82    3.64
  -3   9  -6   21.17    3.52
  -3   9  -6   23.90    2.58
   3   9   6   23.34    3.75
  -3   9  -7   19.88    2.38
  -3  -9  -7   27.34    2.16
   3  -9   7   22.31    1.89
  -3  -9  -7   31.00    3.82
  -3   9  -7   24.57    3.74
  -3   9  -7   24.17    2.77
   3   9   7   27.49    3.65
  -3  -9  -8    0.64    3.61
  -3   9  -8    0.51    3.69
   3   9   8    1.18    1.35
   3  -9   8   -0.25    1.70
  -3  -9  -8   -0.13    2.03
  -3   9  -8    2.09    2.19
   3  -9   9   -0.52    1.76
  -3  -9  -9    2.75    2.05
   3  -9  10   51.51    2.60
  -3   9 -10   56.61    2.84
   3   9  11    8.24    1.51
  -3  -9 -11   14.34    1.88
   3   9  11   14.36    2.54
   3   9  12    3.22    1.07
   3   9  12    6.33    2.01
  -3  -9 -12    6.91    1.52
  -3  10  13   83.19    3.07
  -3 -10  13   85.03    3.32
  -3 -10  12   95.92    3.61
  -3  10  12  104.89    3.64
  -3  10  12   91.35    3.93
  -3  10  11   57.62    3.23
  -3  10  11   66.08    2.59
  -3  10  11   62.07    2.54
  -3 -10  11   63.97    2.72
  -3 -10  11   67.50    2.80
  -3  10  10    2.90    2.52
  -3  10  10    0.91    1.61
  -3  10  10    0.77    1.56
  -3 -10  10   -0.49    1.88
  -3 -10   9   31.53    3.16
  -3  10   9   38.08    2.21
  -3 -10   9   27.12    3.30
  -3  10   9   34.82    2.90
  -3  10   9   34.45    2.97
  -3  10   9   35.67    2.14
  -3 -10   9   38.43    2.37
  -3  10   8  359.67   11.29
  -3 -10   8  317.78   11.53
  -3  10   8  344.98   11.46
  -3  10   8  364.58   11.52
  -3  10   8  338.99   11.23
  -3  10   8  329.51   11.12
  -3 -10   8  342.73   11.28
  -3 -10   7   74.95    4.25
  -3  10   7   80.88    3.17
  -3 -10   7   75.30    4.04
  -3  10   7   80.10    3.74
  -3 -10   7   83.77    3.70
  -3  10   7   85.75    3.79
  -3 -10   7   83.43    3.27
  -3  10   7   79.18    3.21
  -3  10   7   74.59    2.93
  -3  10   6   20.13    1.65
  -3  10   6   18.77    2.54
  -3 -10   6   17.60    2.35
  -3 -10   6   18.25    1.80
  -3  10   6   12.18    2.66
  -3  10   6   18.31    1.36
  -3 -10   6   18.28    2.93
  -3 -10   5   32.52    2.43
  -3  10   5   34.07    1.82
  -3 -10   5   27.90    2.38
  -3 -10   5   32.48    2.05
  -3  10   5   35.35    2.02
  -3 -10   5   29.24    3.05
  -3 -10   4    1.48    2.44
  -3 -10   4    4.55    1.96
  -3  10   4    4.07    1.24
  -3 -10   4    3.81    1.95
  -3 -10   4    2.37    1.68
  -3 -10   4    4.97    1.56
  -3  10   4    3.37    2.26
  -3  10   4    3.81    1.51
  -3  10   4    3.08    1.56
  -3 -10   4    2.73    1.85
  -3 -10   3   54.76    2.60
  -3  10   3   51.58    2.15
  -3 -10   3   56.06    2.60
  -3 -10   3   53.80    2.37
   3  10  -3   48.87    2.31
  -3  10   3   51.93    2.35
  -3 -10   3   54.25    2.40
  -3 -10   3   47.92    2.49
  -3  10   3   48.96    2.30
  -3 -10   3   45.04    3.16
  -3 -10   2    5.33    1.83
  -3  10   2    0.95    1.51
  -3 -10   2    1.99    1.46
  -3  10   2    3.34    1.38
  -3 -10   2    4.07    1.64
  -3 -10   1   13.06    3.24
  -3 -10   1   15.57    1.85
  -3 -10   1   14.62    1.79
  -3  10   1   13.66    1.43
  -3  10   1   13.08    1.50
  -3 -10   1   10.65    1.69
  -3  10   1   12.13    1.58
  -3  10   1   11.60    1.88
  -3 -10   1   11.88    1.51
   3  10  -1   11.00    1.53
  -3 -10   0  105.62    3.89
  -3  10   0  100.30    3.76
  -3 -10   0  104.89    3.79
  -3 -10  -1    3.46    2.86
  -3  10  -1    1.88    2.80
  -3 -10  -1    3.59    1.60
  -3 -10  -1    3.42    1.76
  -3 -10  -2   47.34    2.34
   3  10   2   44.97    3.85
  -3  10  -2   47.91    3.58
  -3 -10  -2   52.20    3.65
   3 -10   3   -2.11    1.51
  -3 -10  -3    0.21    1.66
  -3  10  -3    2.77    3.04
   3  10   3    0.59    3.42
  -3 -10  -3    0.04    3.11
  -3  10  -3    1.17    1.96
  -3  10  -3   -1.14    2.28
  -3 -10  -4   10.33    3.35
  -3  10  -4    8.10    2.04
  -3  10  -4    4.89    2.70
   3  10   4    7.95    2.17
   3 -10   4    5.67    1.54
   3  10   4    6.19    3.69
  -3  10  -4    5.66    3.17
   3  10   4    9.55    3.61
  -3 -10  -4    6.59    1.80
  -3  10  -5   31.51    2.36
  -3  10  -5   31.20    3.37
   3  10   5   23.32    2.58
  -3 -10  -5   33.20    2.16
  -3  10  -5   28.16    3.64
   3  10   5   31.07    4.03
  -3  10  -6  144.27    5.31
  -3  10  -6  144.05    6.22
  -3 -10  -6  166.83    6.54
  -3  10  -6  121.03    6.39
  -3 -10  -6  144.92    5.21
   3 -10   6  143.55    5.16
  -3  10  -6  145.92    5.04
  -3  10  -6  156.89    5.45
   3  10   6  150.83    6.54
  -3  10  -7   23.53    2.36
  -3 -10  -7   28.70    3.85
  -3  10  -7   21.90    3.65
  -3 -10  -7   24.65    2.16
   3 -10   7   24.22    1.92
  -3  10  -7   28.13    2.80
  -3  10  -7   18.85    3.76
   3  10   7   26.36    3.74
  -3  10  -8    2.67    3.51
  -3 -10  -8    4.51    3.61
  -3  10  -8    1.92    2.14
  -3 -10  -8    1.06    1.97
   3 -10   8    2.17    1.71
   3  10   8    1.41    1.42
  -3  10  -8    3.74    2.75
  -3  10  -8    9.92    3.60
  -3  10  -9    3.42    2.14
   3  10   9    4.91    2.57
  -3 -10  -9    4.74    1.94
   3 -10   9    5.14    1.75
  -3  10 -10   -0.18    1.94
   3  10  10    0.73    2.48
  -3 -10 -10    0.18    1.85
   3 -10  10   -1.46    1.58
   3  10  11   34.18    2.50
  -3 -10 -11   37.93    1.94
  -3 -11  12    2.19    1.41
  -3  11  12    0.28    1.38
  -3  11  12    1.55    2.01
  -3  11  11   22.96    1.60
  -3  11  11   19.26    1.52
  -3 -11  11   21.27    1.76
  -3  11  11   20.47    2.45
  -3 -11  10   -1.86    1.86
  -3  11  10   -0.77    1.61
  -3  11  10    1.22    1.55
  -3  11  10   -0.99    1.73
  -3  11   9   15.51    1.87
  -3  11   9   15.97    2.67
  -3  11   9   11.81    2.69
  -3  11   9   14.24    1.82
  -3  11   9   13.67    1.80
  -3 -11   9   12.28    2.08
  -3 -11   8    6.79    2.76
  -3  11   8    6.54    1.70
  -3 -11   8    3.51    2.98
  -3  11   8    7.34    2.69
  -3  11   8    6.10    2.76
  -3  11   8    6.94    1.82
  -3  11   8    8.59    1.81
  -3  11   8    6.62    1.08
  -3 -11   8    6.60    2.15
  -3 -11   7   13.71    2.90
  -3  11   7    9.69    1.68
  -3 -11   7    7.37    2.55
  -3  11   7    9.59    2.69
  -3 -11   7    6.82    2.95
  -3  11   7   15.21    2.78
  -3  11   7   12.90    1.87
  -3  11   7   11.58    1.26
  -3 -11   6  135.13    6.25
  -3 -11   6  144.26    5.79
  -3 -11   6  158.96    5.67
  -3  11   6  148.69    5.33
  -3  11   6  159.20    5.81
  -3 -11   6  158.27    5.41
  -3  11   6  155.98    5.38
  -3  11   6  150.69    5.20
  -3 -11   5   29.93    2.58
  -3  11   5   30.34    1.82
  -3 -11   5   27.12    2.45
  -3 -11   5   33.31    2.16
  -3 -11   5   32.13    2.08
  -3  11   5   34.48    2.04
  -3  11   5   31.93    2.11
  -3 -11   5   30.99    3.09
  -3 -11   4   26.41    2.36
  -3 -11   4   23.89    2.27
  -3  11   4   26.38    1.63
  -3 -11   4   25.58    1.97
  -3 -11   4   23.81    1.90
  -3  11   4   26.69    1.87
  -3 -11   4   21.33    2.20
  -3 -11   4   19.88    2.86
  -3 -11   3   14.73    2.10
  -3  11   3   20.33    1.42
  -3 -11   3   18.61    1.77
  -3  11   3   18.19    1.75
  -3 -11   3   17.78    1.81
  -3  11   3   18.39    1.69
  -3 -11   3   17.84    1.99
  -3 -11   3   16.88    2.14
  -3  11   2  130.59    4.37
   3  11  -2  121.82    4.33
  -3 -11   2  126.99    4.32
  -3 -11   2  108.55    4.50
  -3 -11   2  118.58    4.41
  -3  11   2  124.05    4.30
  -3 -11   2  112.84    4.49
  -3 -11   1    2.59    3.29
  -3 -11   1    2.09    1.90
  -3 -11   1    2.48    1.86
  -3  11   1    3.05    1.61
   3  11  -1    2.68    1.57
  -3 -11   1    3.10    1.56
  -3  11   1    4.37    1.40
  -3  11   1    4.28    1.55
  -3 -11   1    3.90    1.72
  -3 -11   0    5.75    2.98
  -3 -11   0    7.12    1.91
  -3  11   0    6.96    1.35
  -3 -11   0    7.10    1.74
  -3 -11   0    6.13    1.93
  -3 -11  -1   53.42    2.73
   3  11   1   58.66    4.02
  -3 -11  -1   52.83    2.55
  -3 -11  -2   83.33    4.44
  -3  11  -2   70.83    4.30
  -3 -11  -2   80.25    3.40
   3 -11   2   75.60    3.14
  -3 -11  -2   81.70    3.20
   3  11   2   86.32    4.57
   3 -11   3    8.50    1.66
  -3 -11  -3    9.30    1.84
   3  11   3   13.46    3.54
  -3  11  -3    6.99    3.25
  -3 -11  -3   11.08    3.19
  -3  11  -3   11.79    2.14
   3  11   4   26.00    4.08
   3  11   4   28.49    3.91
  -3  11  -4   27.02    3.52
  -3  11  -4   31.24    2.38
  -3 -11  -4   30.51    3.68
   3  11   4   27.37    2.42
   3 -11   4   28.98    1.95
  -3  11  -4   29.51    2.32
  -3 -11  -4   26.19    2.10
   3  11   5   10.44    3.87
  -3  11  -5    7.48    3.29
  -3 -11  -5   10.92    3.46
  -3  11  -5    7.49    2.17
  -3  11  -5    8.20    2.90
   3  11   5    7.52    2.32
   3 -11   5    6.40    1.68
  -3  11  -5    6.84    2.29
  -3 -11  -5    6.88    1.89
  -3  11  -6   11.37    3.49
   3  11   6   21.65    3.81
   3  11   6   13.37    2.45
  -3  11  -6   14.49    1.50
   3 -11   6   15.78    1.77
  -3 -11  -6   19.54    3.64
  -3  11  -6   16.79    2.24
  -3  11  -6   13.19    3.24
  -3  11  -6   17.86    2.53
  -3 -11  -6   17.27    1.99
   3  11   7   80.82    3.79
   3 -11   7   81.87    3.34
  -3  11  -7   83.01    3.59
  -3 -11  -7   87.63    4.93
  -3  11  -7   84.96    4.66
  -3  11  -7   94.94    3.89
  -3 -11  -7   85.99    3.42
   3  11   8    5.60    2.47
   3 -11   8    4.85    1.70
  -3  11  -8    7.93    2.15
   3  11   8    5.34    1.49
  -3  11  -8    6.68    2.67
  -3 -11  -8    8.61    1.92
   3  11   9    2.71    2.48
   3 -11   9   -0.88    1.68
  -3  11  -9    2.99    2.65
  -3 -11  -9   -0.24    1.81
  -3  11  -9   -1.06    2.05
  -3 -11 -10    8.66    1.69
   3  11  10    6.58    2.42
   3  11  11    0.97    1.21
   3  11  11    0.69    2.07
  -3 -11 -11    1.41    1.42
  -3 -12  12    5.37    1.79
   3  12 -12    7.55    2.13
  -3  12  11    2.40    2.18
  -3  12  10    2.33    1.64
  -3  12  10   -2.49    2.40
  -3 -12  10   -0.81    1.71
  -3  12  10   -1.69    1.55
  -3  12  10    0.23    1.48
  -3 -12  10    1.47    1.80
  -3  12   9    9.59    1.78
  -3  12   9   10.59    2.58
  -3 -12   9   11.43    1.91
  -3  12   9    7.65    1.73
  -3  12   9   10.78    1.75
  -3 -12   9   11.75    2.05
  -3  12   8    1.71    1.69
  -3 -12   8   -2.59    2.89
  -3 -12   8    1.78    1.95
  -3  12   8    3.56    1.79
  -3  12   8    2.87    1.80
  -3 -12   8    2.06    2.12
  -3  12   8    1.56    1.03
  -3 -12   7   10.35    2.79
  -3 -12   7    6.94    2.88
  -3 -12   7    8.58    2.66
  -3  12   7    9.57    1.70
  -3 -12   7   12.31    2.04
  -3  12   7    9.39    1.91
  -3  12   7    9.73    1.28
  -3 -12   6    1.07    2.68
  -3 -12   6   -1.52    2.82
  -3 -12   6    1.14    2.51
  -3  12   6    1.66    1.54
  -3 -12   6    1.35    1.95
  -3 -12   6    2.64    1.86
  -3  12   6   -1.18    1.85
  -3  12   6    1.00    1.24
  -3 -12   5   -1.12    2.67
  -3 -12   5    4.72    2.75
  -3 -12   5    4.33    2.44
  -3  12   5    2.86    1.48
   3  12  -5    0.39    1.65
  -3 -12   5    3.70    1.89
  -3 -12   5    2.44    1.86
  -3  12   5    2.22    1.79
  -3  12   5    1.39    1.28
  -3  12   4    2.02    1.39
  -3 -12   4    0.29    2.15
  -3 -12   4    3.07    1.80
   3  12  -4    1.54    1.64
  -3 -12   4    3.13    1.76
  -3  12   4    2.12    1.72
  -3 -12   4    2.74    2.32
  -3 -12   3    7.82    2.26
  -3  12   3    9.13    1.35
  -3 -12   3    7.76    2.14
   3  12  -3    8.62    1.70
  -3  12   3    8.88    1.69
  -3 -12   3    7.36    1.70
  -3 -12   3    6.71    1.81
  -3  12   3    7.65    1.69
  -3 -12   3    8.52    2.04
  -3 -12   2    3.08    2.04
  -3 -12   2    1.13    2.15
  -3  12   2    2.85    1.68
   3  12  -2    4.09    1.67
  -3 -12   2    4.74    1.63
  -3  12   2    3.33    1.56
  -3  12   2    1.52    1.72
  -3 -12   2    3.08    1.91
  -3 -12   1   18.59    3.29
  -3 -12   1   17.31    2.15
  -3 -12   1   14.68    2.19
  -3  12   1   19.27    1.84
  -3  12   1   19.96    1.66
  -3  12   1   18.10    1.84
  -3 -12   1   15.79    1.99
  -3  12   0   81.87    3.25
  -3 -12   0   78.91    3.27
  -3  12   0   80.70    3.02
  -3 -12   0   74.21    3.44
  -3 -12   0   78.63    3.42
  -3 -12  -1  443.75   14.28
  -3 -12  -1  430.59   14.16
   3  12   1  416.54   14.89
  -3  12  -2   47.01    2.66
  -3 -12  -2   38.40    2.69
   3 -12   2   40.40    2.28
   3  12   2   47.11    3.93
  -3 -12  -2   43.27    2.40
  -3 -12  -3   34.14    3.60
  -3  12  -3   36.47    2.53
  -3 -12  -3   34.20    2.58
   3 -12   3   32.85    2.12
  -3  12  -3   26.26    3.46
   3  12   3   30.32    3.84
   3  12   3   30.46    4.31
  -3 -12  -3   32.23    2.20
  -3 -12  -4   20.56    3.50
  -3  12  -4   27.35    2.38
   3  12   4   23.62    2.45
  -3 -12  -4   25.53    2.49
   3 -12   4   24.39    1.92
  -3 -12  -4   21.31    2.06
  -3  12  -4   25.56    3.43
   3  12   4   26.93    4.23
  -3  12  -5    2.52    3.20
   3  12   5    4.19    3.86
  -3 -12  -5    0.49    3.33
  -3  12  -5    3.54    2.21
   3  12   5    0.17    2.27
   3 -12   5    1.06    1.65
  -3  12  -5    1.40    2.28
  -3 -12  -5    1.79    1.85
  -3  12  -6    4.79    3.26
   3  12   6    6.05    3.68
   3  12   6    6.42    2.34
   3 -12   6    8.49    1.71
  -3  12  -6    6.91    1.42
  -3 -12  -6    6.80    3.41
  -3  12  -6    9.34    2.21
  -3  12  -6    6.86    2.43
  -3 -12  -6    5.45    1.85
   3  12   7   17.55    2.49
   3 -12   7   18.45    1.84
  -3  12  -7   21.46    2.23
  -3  12  -7   18.43    2.67
  -3 -12  -7   18.34    1.94
   3  12   8    1.09    2.36
   3 -12   8   -0.83    1.61
  -3  12  -8    0.39    2.08
   3  12   8   -0.23    1.47
  -3  12  -8   -1.87    2.62
  -3 -12  -8   -0.32    1.77
   3 -12   9   21.45    1.83
   3  12   9   28.69    2.45
  -3 -12  -9   31.59    1.88
  -3  12  -9   25.27    2.18
   3  12  10    1.76    2.14
  -3  12 -10    3.97    2.29
  -3 -12 -10    0.27    1.47
  -3 -13  11    1.39    1.34
  -3  13  11   -1.37    1.39
  -3 -13  10    3.41    1.56
  -3  13  10    0.19    1.55
  -3  13  10   -0.69    1.47
  -3  13  10    1.16    1.46
  -3 -13  10    1.26    1.70
  -3 -13   9   50.03    2.40
  -3  13   9   45.69    2.34
  -3  13   9   41.87    2.30
  -3  13   9   43.20    2.31
  -3 -13   9   50.36    2.52
  -3 -13   8   11.21    1.91
  -3  13   8   14.66    1.73
  -3  13   8   18.04    1.85
  -3  13   8   16.57    1.87
  -3  13   8    7.81    1.07
  -3 -13   7    1.53    1.92
  -3  13   7    2.36    1.65
  -3  13   7    1.05    1.87
  -3  13   7    2.26    1.18
  -3 -13   6   18.64    2.70
  -3  13   6   18.93    1.79
  -3 -13   6   22.80    2.10
  -3  13   6   20.29    2.06
  -3  13   6   20.95    1.51
  -3 -13   5   36.42    2.95
  -3  13   5   40.76    2.12
  -3 -13   5   42.53    2.38
  -3 -13   5   36.69    2.40
  -3  13   5   43.11    2.36
  -3  13   5   39.69    1.99
  -3  13   4    0.49    1.43
  -3 -13   4   -2.47    2.21
   3  13  -4   -0.16    1.65
  -3 -13   4   -1.44    1.76
  -3 -13   4    2.92    1.86
  -3  13   4   -0.92    1.77
  -3 -13   4    2.58    2.45
  -3 -13   3   70.40    3.48
   3  13  -3   75.49    3.18
  -3 -13   3   82.15    3.23
  -3 -13   3   85.13    3.37
  -3 -13   3   77.13    3.44
  -3  13   3   80.63    3.20
  -3 -13   3   78.34    3.63
  -3 -13   2    2.23    3.47
  -3 -13   2    1.17    2.17
  -3 -13   2    4.78    2.35
   3  13  -2    5.48    1.75
  -3  13   2    2.94    1.77
  -3  13   2    3.51    1.89
  -3  13   2    3.31    1.67
  -3 -13   2    3.25    2.03
  -3 -13   1    3.93    2.14
  -3 -13   1    5.22    2.30
  -3  13   1    9.56    1.84
  -3  13   1    9.21    1.62
  -3 -13   1    7.37    2.01
  -3 -13   0   72.11    3.25
  -3 -13   0   66.91    3.17
  -3  13   0   64.42    2.93
  -3  13   0   66.54    2.68
  -3 -13   0   63.83    3.01
  -3 -13  -1   97.57    3.95
  -3 -13  -1   97.81    3.89
   3 -13   1   89.74    3.69
  -3 -13  -1   92.61    3.71
   3  13   1   86.62    4.87
  -3  13  -2   10.65    2.35
  -3 -13  -2   10.48    2.35
   3 -13   2    7.24    1.79
   3  13   2    9.60    3.47
  -3 -13  -2    7.34    1.95
  -3  13  -3   79.79    3.56
  -3 -13  -3   83.11    3.66
   3 -13   3   76.76    3.27
   3  13   3   81.70    5.23
   3  13   3   72.43    4.70
  -3 -13  -3   80.34    3.30
  -3  13  -4  257.30    8.71
  -3 -13  -4  230.51    9.55
  -3 -13  -4  268.58    8.81
   3  13   4  273.98    8.72
   3 -13   4  237.17    8.61
   3  13   4  284.94   10.02
  -3 -13  -4  255.70    8.59
  -3  13  -5  271.49    9.05
  -3 -13  -5  249.89    9.93
   3  13   5  273.87    9.09
  -3 -13  -5  266.68    9.14
   3 -13   5  256.31    8.96
  -3 -13  -5  268.63    8.93
   3 -13   6    3.89    1.66
  -3  13  -6    4.02    1.40
  -3  13  -6    3.93    2.13
   3  13   6    3.35    2.27
  -3 -13  -6    5.27    2.39
  -3 -13  -6    4.87    1.78
  -3 -13  -7   52.47    2.97
   3  13   7   53.60    2.93
   3 -13   7   48.02    2.47
  -3  13  -7   53.30    2.77
   3  13   7   47.78    2.47
  -3  13  -7   57.63    3.05
  -3 -13  -7   56.00    2.47
   3  13   8   33.80    2.46
  -3 -13  -8   33.53    2.47
  -3  13  -8   30.33    2.25
   3 -13   8   27.39    1.89
  -3  13  -8   33.65    2.56
   3  13   8   25.83    1.81
  -3 -13  -8   31.79    1.92
   3  13   9    0.43    2.03
  -3 -13  -9    3.04    1.98
  -3  13  -9    2.57    2.23
  -3 -13  -9    2.13    1.48
   3  13   9    0.32    1.49
   3  13  10    1.22    1.23
  -3  13 -10    0.93    2.11
   3  13  10   -0.39    1.89
  -3 -13 -10    2.93    1.75
  -3 -14  10    3.61    1.40
  -3  14  10    0.73    1.42
  -3  14  10    0.96    1.35
  -3  14  10    2.29    1.34
  -3 -14  10    3.79    1.53
  -3 -14   9   60.73    2.71
  -3  14   9   73.67    2.75
  -3  14   9   58.38    2.70
  -3  14   9   64.98    2.72
  -3 -14   9   67.94    2.83
  -3  14   8    1.79    1.73
  -3 -14   8    2.92    1.72
  -3  14   8    0.42    1.55
  -3 -14   7   15.51    1.91
  -3  14   7   17.44    1.73
  -3  14   7   16.23    1.97
  -3  14   7   16.18    1.33
  -3 -14   6   53.53    3.28
  -3 -14   6   52.67    2.64
  -3  14   6   55.64    2.50
  -3  14   6   58.01    2.70
  -3  14   6   54.07    2.33
  -3 -14   5    3.30    2.57
  -3  14   5    5.90    1.54
  -3 -14   5    4.04    1.81
  -3  14   5    5.79    1.88
  -3  14   5    6.26    1.39
  -3 -14   4   82.89    3.77
  -3  14   4   81.66    3.10
  -3 -14   4   77.43    3.24
  -3 -14   4   83.14    3.39
  -3  14   4   81.21    3.26
  -3 -14   4   92.84    4.89
   3  14  -3   66.86    2.96
  -3 -14   3   71.30    2.99
  -3 -14   3   75.77    3.18
  -3  14   3   73.92    2.99
  -3  14   3   69.50    3.18
  -3 -14   3   73.37    3.55
  -3 -14   2  105.71    4.70
  -3  14   2  139.60    4.55
  -3 -14   2  127.59    4.64
  -3  14   2  125.83    4.46
  -3 -14   2  116.00    4.65
  -3  14   2  121.78    4.65
  -3 -14   2  122.46    4.87
  -3 -14   1   13.51    2.51
  -3  14   1   15.88    1.96
  -3  14   1   14.57    1.70
  -3 -14   1   12.21    2.25
  -3 -14   1   14.56    2.16
  -3 -14   0   14.05    2.25
  -3 -14   0   15.32    2.47
  -3  14   0   13.72    1.61
  -3 -14   0   10.45    2.09
  -3 -14  -1  133.17    5.31
  -3 -14  -1  150.63    5.44
   3 -14   1  140.88    5.21
  -3 -14  -1  146.62    5.20
   3  14   1  148.36    5.05
   3  14   1  140.09    6.76
   3 -14   2   50.55    2.62
  -3 -14  -2   49.56    2.90
  -3 -14  -2   53.27    2.67
   3  14   2   53.24    2.50
  -3 -14  -2   54.16    3.08
   3 -14   3   14.92    1.85
  -3 -14  -3   17.92    2.49
  -3 -14  -3   12.26    1.95
  -3  14  -4    9.02    2.27
  -3 -14  -4    9.86    2.42
   3 -14   4    7.48    1.76
  -3 -14  -4    6.05    1.86
   3 -14   4   11.57    2.50
   3  14   4    6.92    3.98
   3 -14   5   41.16    2.29
  -3  14  -5   41.84    2.65
  -3 -14  -5   43.65    2.31
  -3 -14  -5   46.47    2.85
  -3  14  -6   -0.77    1.37
   3 -14   6   -0.27    1.63
  -3  14  -6   -1.89    2.10
   3  14   6   -0.10    2.14
  -3 -14  -6   -0.52    2.23
  -3 -14  -6    0.30    1.70
   3  14   7   14.35    2.24
  -3 -14  -7   15.89    2.19
   3 -14   7   12.70    1.62
   3  14   7   13.53    1.68
  -3 -14  -7   14.23    1.62
   3  14   8   -0.29    1.47
  -3 -14  -8    1.00    1.96
   3  14   8   -0.44    2.04
   3  14   8    2.22    1.31
   3  14   9    1.77    1.29
  -3 -14  -9    2.09    1.75
  -3 -15   9   36.68    1.90
  -3  15   9   39.58    1.93
  -3  15   9   33.11    1.91
  -3  15   9   34.25    1.91
  -3 -15   9   37.89    2.06
  -3  15   8    6.69    1.64
  -3 -15   8    6.70    1.59
  -3  15   8    9.22    1.51
  -3 -15   7    9.99    1.69
  -3  15   7   11.57    1.58
  -3  15   7    8.86    1.82
  -3  15   7    9.50    1.21
  -3 -15   6   56.03    3.23
  -3 -15   6   52.58    2.60
  -3  15   6   60.91    2.51
  -3  15   6   57.26    2.68
  -3 -15   6   58.75    2.86
  -3  15   6   52.65    2.31
  -3 -15   5    3.02    2.54
  -3  15   5    3.03    1.47
  -3 -15   5    1.36    1.79
  -3  15   5    3.59    1.84
  -3  15   5    1.73    1.33
  -3 -15   4    3.56    2.58
  -3 -15   4    5.49    2.01
  -3  15   4    7.88    1.84
  -3  15   4    5.59    1.45
  -3 -15   3   37.87    2.76
  -3 -15   3   47.95    3.11
  -3 -15   3   57.93    2.73
  -3  15   3   56.14    2.50
  -3  15   3   51.40    2.77
   3  15  -3   41.44    4.07
   3  15  -2    9.68    3.67
  -3 -15   2    9.82    2.58
  -3 -15   2    8.31    2.17
  -3 -15   2    9.18    2.04
  -3  15   2    9.47    1.73
  -3 -15   2    8.67    2.17
  -3 -15   1   44.46    2.98
  -3 -15   1   35.80    2.67
  -3  15   1   51.61    2.46
  -3  15   1   44.94    2.23
  -3 -15   1   40.94    2.61
   3  15  -1   37.07    4.30
  -3 -15   0   -2.38    2.16
  -3 -15   0    1.01    2.48
   3 -15   0   -2.18    1.88
  -3 -15   0   -0.36    2.02
   3  15   0   -3.03    3.89
  -3 -15  -1   27.76    2.65
   3 -15   1   27.00    2.15
  -3 -15  -1   29.78    2.22
   3  15   1   34.30    4.25
  -3 -15  -2  283.42    8.90
   3 -15   2  262.24    8.74
  -3 -15  -2  258.25    8.68
   3  15   2  260.57    8.63
   3  15   2  266.49   10.03
  -3 -15  -3   22.87    2.52
   3 -15   3   22.43    1.93
  -3 -15  -3   16.90    2.27
   3  15   3   21.21    1.85
  -3 -15  -3   19.62    1.98
  -3  15  -3   18.83    1.48
  -3 -15  -4   15.03    2.18
   3  15   4   17.24    1.85
  -3 -15  -4   18.14    1.88
  -3 -15  -4   19.18    2.39
   3 -15   4   18.43    1.82
  -3  15  -5  105.99    3.86
  -3 -15  -5   96.79    3.71
  -3 -15  -5   99.16    4.06
   3 -15   5   98.48    3.74
  -3  15  -6   28.82    1.99
   3 -15   6   24.52    1.84
   3  15   6   23.42    2.00
  -3 -15  -6   25.80    2.34
  -3  15  -7    0.47    1.60
   3  15   7    0.48    1.39
   3  15   7    2.71    1.51
  -3 -15  -7   -0.49    1.93
  -3  15  -8   20.35    1.65
   3  15   8   20.50    1.47
  -3 -15  -8   16.98    1.70
  -3 -15  -8   24.37    1.90
   3  15   8   24.57    1.64
  -3  16   8    5.95    1.50
  -3  16   8    5.26    1.33
  -3 -16   7   -0.62    1.47
  -3 -16   7    1.55    1.81
  -3  16   7    3.11    1.00
  -3  16   7    2.22    1.35
  -3  16   6    6.79    1.72
  -3 -16   6    6.06    1.97
  -3  16   6    6.20    1.22
  -3  16   6    6.72    1.44
  -3 -16   5   18.02    2.59
  -3 -16   5   24.64    2.21
  -3  16   5   25.29    1.57
  -3  16   5   22.68    1.95
  -3 -16   4   18.33    2.55
  -3  16   4   16.67    1.87
  -3 -16   4   19.12    2.18
  -3  16   4   17.14    1.54
  -3 -16   3    1.43    1.95
  -3 -16   3   -0.26    2.52
  -3  16   3    2.25    1.70
  -3 -16   2   44.44    2.51
  -3  16   2   38.62    2.18
  -3 -16   2   39.11    2.94
  -3 -16   1    0.71    2.51
  -3 -16   1   -0.05    2.01
  -3  16   1   -0.01    1.83
  -3  16   1   -0.41    1.55
  -3 -16   1   -0.14    1.83
  -3 -16   1   -1.07    2.01
   3 -16   0   14.14    2.00
  -3 -16   0    9.88    2.02
  -3 -16   0   12.51    2.52
   3 -16   1   10.75    1.95
  -3 -16  -1   13.53    2.46
  -3 -16  -1   11.91    1.96
  -3 -16  -2   74.81    3.43
   3 -16   2   68.97    3.03
  -3 -16  -2   64.68    3.12
   3  16   2   74.26    2.87
  -3 -16  -2   65.97    3.03
  -3  16  -2   73.74    2.77
  -3 -16  -3   15.32    2.29
  -3 -16  -3   12.58    1.98
   3 -16   3   13.06    1.77
   3  16   3   13.38    1.64
  -3  16  -3   16.77    1.37
  -3 -16  -4   74.47    3.16
  -3  16  -4   77.19    3.13
   3 -16   4   80.09    3.06
   3  16   4   80.14    3.02
  -3 -16  -4   81.95    3.39
   3  16   5   51.11    2.30
  -3 -16  -5   51.57    2.60
  -3  16  -5   54.25    2.58
   3 -16   5   55.75    2.52
   3  16   5   57.50    2.47
  -3 -16  -5   61.53    2.87
  -3 -16  -6   -0.45    1.58
   3  16   6   -0.13    1.15
  -3  16  -6   -0.42    1.52
  -3  16  -6   -0.80    1.14
   3 -16   6   -0.03    1.34
   3  16   6   -0.37    1.55
   3  16   6   -0.60    1.44
  -3 -16  -6    0.75    1.85
  -3  16  -7   30.32    1.88
   3  16   7   38.64    1.83
   3  16   7   37.53    1.81
  -3 -16  -7   39.07    2.10
   3  16   7   32.68    1.65
  -3 -17   7   25.03    1.82
  -3  17   7   24.53    1.69
  -3  17   6   53.36    2.15
  -3 -17   6   55.03    2.54
  -3  17   6   54.77    2.41
  -3 -17   5   12.46    2.32
  -3 -17   5   15.68    1.91
  -3  17   5   13.14    1.32
  -3  17   5   13.48    1.67
  -3 -17   4   42.42    2.86
  -3  17   4   46.35    2.09
  -3 -17   4   49.64    2.50
  -3  17   4   47.51    2.31
  -3 -17   3   10.44    2.42
  -3  17   3   11.32    1.66
  -3 -17   3   13.28    1.95
  -3 -17   2   13.52    2.49
  -3  17   2   17.61    1.66
  -3 -17   2   15.87    1.98
  -3  17   2   19.07    1.56
  -3 -17   2   17.20    2.11
  -3 -17   2   16.57    2.03
  -3 -17   1  109.68    4.55
  -3  17   1  110.31    4.07
  -3  17   1  120.03    4.09
   3 -17  -1  111.96    4.29
  -3 -17   1  117.07    4.32
  -3 -17   0   16.20    2.45
  -3  17   0   19.53    1.55
  -3 -17   0   19.61    2.04
   3 -17   0   13.58    1.91
  -3 -17  -1    0.71    2.28
  -3  17  -1    3.03    1.35
   3 -17   1    2.47    1.79
  -3 -17  -2   55.31    2.91
  -3  17  -2   55.72    2.23
   3 -17   2   48.08    2.49
  -3 -17  -3    1.85    2.09
   3 -17   3    2.86    1.66
   3  17   3    2.06    1.34
  -3  17  -3    4.47    1.13
  -3  17  -4   75.71    3.07
   3  17   4   85.29    2.96
  -3 -17  -4   80.18    3.30
   3 -17   4   70.89    2.98
  -3  17  -5    3.59    1.47
  -3  17  -5    0.92    1.22
   3  17   5    1.62    1.28
  -3 -17  -5   -0.39    1.73
  -3  17  -6    1.54    1.32
   3  17   6    0.64    1.21
   3  17   6   -0.23    1.37
  -3 -17  -6   -0.44    1.60
   3  17   6    0.17    0.83
  -3  18   6    1.92    0.93
  -3  18   6    4.62    1.36
  -3  18   5    2.57    1.06
  -3 -18   5    2.74    1.60
  -3  18   5    3.37    1.48
  -3 -18   4    7.53    2.10
  -3  18   4    6.71    1.49
  -3  18   4    5.78    1.19
  -3 -18   4    8.84    1.66
  -3 -18   3   41.18    2.63
  -3  18   3   44.15    2.09
  -3 -18   3   42.98    2.25
   3 -18  -3   47.83    2.30
  -3 -18   2    1.39    2.18
  -3  18   2   -1.80    1.37
  -3  18   2    0.25    1.27
  -3 -18   2    1.01    1.73
   3 -18  -2   -0.36    1.67
  -3 -18   1   29.77    2.51
  -3  18   1   36.92    1.80
   3 -18  -1   32.18    2.10
  -3 -18   1   35.59    2.19
  -3 -18   0   82.68    3.80
  -3  18   0   99.08    3.40
   3 -18   0   88.04    3.56
  -3 -18   0  100.63    3.67
  -3 -18  -1   14.73    2.16
  -3  18  -1   15.48    1.38
   3 -18   1   11.73    1.64
  -3 -18  -1   16.04    1.84
  -3 -18  -2    4.29    1.93
  -3  18  -2    1.93    1.15
   3 -18   2    2.63    1.51
  -3 -18  -2    6.04    1.71
  -3 -18  -3   59.32    2.82
   3 -18   3   56.20    2.49
   3  18   3   62.05    2.65
  -3  18  -4   37.50    1.72
  -3 -18  -4   33.24    2.00
  -3  19   3   10.75    1.25
  -3 -19   3    8.67    1.80
   3 -19  -3    8.90    1.40
  -3 -19   2    2.94    1.83
  -3  19   2    5.10    1.13
  -3 -19   2    3.84    1.56
   3 -19  -2    5.24    1.37
  -3 -19   1    3.53    1.80
   3  19  -1    2.22    1.17
  -3  19   1    5.00    1.15
   3 -19  -1    2.99    1.39
  -3 -19   1    5.22    1.51
  -3 -19   0   -1.09    1.74
   3  19   0    1.13    1.29
  -3  19   0    3.16    1.12
   3 -19   0    1.59    1.32
  -3 -19   0    2.49    1.53
  -3 -19  -1   -0.03    1.69
   3  19   1   -0.77    1.33
  -3  19  -1   -0.24    1.06
  -3 -19  -1    4.10    1.50
   3 -19   1    0.56    1.27
  -3 -19  -2    6.64    1.61
   3  19   2    7.37    1.36
  -3  19  -2    7.52    1.00
  -3 -19  -2    9.67    1.51
  -4   0  15   -0.83    1.00
  -4   0  14   30.34    1.65
  -4   0  14   22.82    2.15
  -4   0  13   -1.25    2.18
  -4   0  13    0.27    1.49
  -4   0  13    4.49    2.28
  -4   0  13    0.52    2.23
  -4   0  12   77.69    3.63
  -4   0  12   81.69    3.09
  -4   0  12   85.74    3.68
  -4   0  12   71.82    4.24
  -4   0  11   -1.74    2.41
  -4   0  11   -0.69    2.40
  -4   0  11    0.04    2.97
  -4   0  11    1.20    2.39
  -4   0  10   51.56    2.98
  -4   0  10   52.09    2.95
  -4   0  10   52.89    2.62
  -4   0  10   49.29    3.72
  -4   0   9   -0.29    1.24
  -4   0   9   -0.69    2.06
  -4   0   9    0.01    2.19
  -4   0   9   -0.54    2.77
  -4   0   9    0.35    1.71
  -4   0   9    0.01    2.07
  -4   0   8   45.80    2.59
  -4   0   8   48.12    2.27
  -4   0   8   45.98    2.30
  -4   0   8   48.37    2.54
  -4   0   8   50.22    2.94
  -4   0   8   51.29    3.39
  -4   0   7    0.51    2.51
  -4   0   6  263.51    8.88
  -4   0   6  247.74    8.99
  -4   0   5    1.26    2.58
  -4   0   5    0.14    2.29
  -4   0   5    1.22    1.04
  -4   0   4  133.66    5.15
  -4   0   4  128.35    4.35
  -4   0   4  130.14    4.98
  -4   0   4  140.08    5.19
  -4   0   3   -1.08    2.49
  -4   0   3    0.35    2.35
  -4   0   3   -0.24    0.94
  -4   0   3    0.21    2.07
  -4   0   2  583.01   19.18
  -4   0   2  592.03   19.19
  -4   0   2  586.93   19.25
  -4   0   1    0.21    2.18
  -4   0   0   13.50    2.06
  -4   0  -1   -0.82    2.78
  -4   0  -1   -1.54    1.70
  -4   0  -1    4.31    2.56
  -4   0  -1   -1.51    2.07
  -4   0  -2   25.78    2.95
  -4   0  -2   27.53    1.71
   4   0   2   28.60    2.81
  -4   0  -3    2.12    1.50
  -4   0  -3    3.80    2.93
   4   0   3    1.11    2.76
  -4   0  -4  127.16    5.42
  -4   0  -5   -0.42    3.13
  -4   0  -5    0.39    3.76
  -4   0  -6  124.25    4.65
  -4   0  -6  124.96    5.66
  -4   0  -6  132.67    6.24
  -4   0  -7    1.51    2.31
   4   0   7    1.10    3.06
  -4   0  -7    2.77    4.42
  -4   0  -8  305.42   10.46
   4   0   8  309.15   11.25
  -4   0  -8  334.74   11.88
  -4   0  -9    3.06    2.69
   4   0   9    1.58    3.30
  -4   0 -10  210.91    7.13
   4   0  10  198.67    6.86
  -4   0 -11   -3.09    2.55
  -4   0 -11    1.07    2.76
   4   0  11   -0.02    1.52
  -4   0 -12   85.86    3.54
  -4   0 -12   92.19    3.69
   4   0  13   -0.12    1.67
  -4   1  15   -2.15    1.34
  -4  -1  14   25.67    1.57
  -4   1  14   29.22    2.34
  -4   1  14   22.02    2.08
  -4  -1  14   19.92    2.06
  -4  -1  13   22.47    2.46
  -4  -1  13   15.77    2.29
  -4   1  13   16.58    2.38
  -4  -1  13   26.43    1.73
  -4   1  13   27.49    2.49
  -4  -1  13   19.59    2.32
  -4   1  13   19.84    2.36
  -4   1  12    4.12    2.39
  -4  -1  12   -1.50    2.31
  -4  -1  12    3.92    2.44
  -4  -1  12    2.61    2.85
  -4  -1  12    2.31    1.63
  -4  -1  12    7.07    2.45
  -4   1  12    7.71    2.42
  -4   1  12    4.59    2.29
  -4   1  11    0.87    2.35
  -4  -1  11    1.95    2.40
  -4   1  11    0.63    2.42
  -4  -1  11    0.92    3.00
  -4   1  11    2.40    2.34
  -4  -1  11    3.20    2.40
  -4   1  11    2.33    1.38
  -4   1  10   87.50    3.65
  -4   1  10  101.83    4.11
  -4  -1  10   97.30    4.09
  -4   1  10  105.33    4.10
  -4  -1  10  105.10    4.12
  -4   1  10   95.49    4.13
  -4  -1  10   88.95    4.09
  -4   1  10  104.65    3.80
  -4  -1  10  101.13    3.87
  -4   1  10  116.24    4.12
  -4  -1  10   95.48    4.86
  -4  -1   9    2.87    2.77
  -4   1   9    0.47    1.28
  -4  -1   9    0.18    2.10
  -4   1   9    3.67    2.11
  -4   1   9    0.79    1.99
  -4  -1   9    2.02    2.04
  -4  -1   9   -0.70    1.69
  -4  -1   9    1.86    2.19
  -4   1   9   -0.51    2.06
  -4   1   9   -0.93    1.69
  -4  -1   9   -1.05    2.64
  -4   1   8   16.53    2.09
  -4   1   8   17.61    1.35
  -4  -1   8   15.77    1.62
  -4   1   8   15.76    2.10
  -4  -1   8   15.13    2.09
  -4   1   8   16.49    1.66
  -4  -1   8   19.47    2.53
  -4   1   8   14.77    1.99
  -4  -1   8   14.74    2.00
  -4  -1   8   14.91    2.76
  -4   1   7   51.25    2.46
  -4  -1   7   50.57    3.26
  -4  -1   6   -1.92    2.41
  -4   1   5    2.36    2.36
  -4  -1   5    3.63    2.71
  -4  -1   5    2.39    2.25
  -4  -1   5    4.79    1.06
  -4   1   4  359.24   11.58
  -4  -1   4  339.70   11.22
  -4  -1   4  350.87   11.71
  -4  -1   4  334.85   11.64
  -4  -1   4  380.25   11.73
  -4  -1   3   60.23    3.48
  -4   1   3   59.82    3.25
  -4  -1   3   61.70    2.25
  -4  -1   3   60.31    3.08
  -4  -1   3   66.78    3.36
  -4   1   2    8.67    2.53
  -4  -1   2    9.21    2.25
  -4  -1   2   13.03    2.44
  -4  -1   1 1481.75   47.74
  -4  -1   0   -0.31    1.98
  -4  -1   0    0.80    1.77
  -4  -1   0    1.08    2.47
  -4   1   0    0.08    2.08
  -4  -1  -1  413.78   13.92
  -4   1  -1  412.63   13.81
  -4   1  -1  421.08   14.01
  -4  -1  -1  445.29   14.10
  -4  -1  -1  441.98   13.95
  -4   1  -1  420.35   14.01
  -4   1  -2    1.29    2.65
  -4  -1  -2    1.16    2.91
  -4  -1  -2    1.63    1.41
   4   1   2    0.87    2.71
   4  -1   2   -0.95    2.52
  -4   1  -3  474.21   16.31
   4   1   3  512.55   16.38
  -4   1  -4  102.89    4.85
  -4   1  -4  113.09    4.95
  -4   1  -5    9.66    3.73
  -4   1  -5    4.10    3.37
  -4   1  -5    4.28    3.17
  -4   1  -6   75.18    3.28
  -4   1  -6   75.87    4.52
  -4  -1  -6   76.96    5.09
  -4   1  -6   76.46    4.68
  -4   1  -6   74.74    5.04
  -4  -1  -7    2.65    2.27
  -4   1  -7    6.02    2.34
   4  -1   7    5.48    3.17
  -4   1  -7    4.54    3.64
  -4   1  -7    2.11    4.35
  -4  -1  -7    6.80    4.41
  -4   1  -7    6.48    3.98
  -4  -1  -8   29.96    2.75
  -4   1  -8   26.69    2.80
   4  -1   8   21.31    3.47
  -4  -1  -8   26.66    4.94
  -4   1  -8   23.31    4.39
  -4   1  -8   21.12    4.03
  -4  -1  -9    0.40    2.58
  -4   1  -9   -2.08    2.73
   4  -1   9    2.56    3.34
  -4  -1  -9    3.08    4.80
  -4   1  -9   -2.38    4.32
  -4   1 -10   82.95    3.99
  -4   1 -10   73.88    5.32
  -4  -1 -10   75.69    3.71
  -4   1 -10   77.57    3.81
   4  -1  10   80.57    3.18
   4  -1  10   70.82    4.56
   4   1  11   70.86    3.45
  -4   1 -11   69.73    3.54
  -4  -1 -11   72.72    3.43
  -4   1 -11   76.41    3.71
  -4  -1 -11   73.41    3.70
   4  -1  11   67.42    2.89
   4  -1  12   36.66    2.64
   4   1  12   40.17    2.53
  -4   1 -12   39.91    2.70
  -4  -1 -12   45.77    2.85
  -4   1 -12   43.76    2.81
   4  -1  12   39.20    1.97
   4   1  13    2.35    1.82
   4  -1  13    1.82    1.74
  -4  -1 -13    7.14    2.00
  -4   2  14    2.04    1.85
  -4   2  14    3.69    1.25
  -4  -2  14    0.48    1.27
  -4   2  14    0.97    1.91
  -4  -2  14    4.36    1.86
  -4  -2  13   35.11    2.68
  -4   2  13   30.50    2.63
  -4  -2  13   21.44    2.46
  -4   2  13   42.32    2.70
  -4  -2  13   43.90    2.02
  -4   2  13   46.10    2.00
  -4   2  12   44.80    2.25
  -4   2  12   49.24    2.99
  -4   2  12   56.75    3.65
  -4  -2  12   52.43    3.67
  -4  -2  12   56.07    3.07
  -4  -2  12   41.44    2.90
  -4   2  12   45.89    3.03
  -4   2  12   57.30    3.05
  -4  -2  12   53.35    3.16
  -4   2  12   59.10    2.40
  -4  -2  12   59.23    2.44
  -4   2  11    6.47    2.41
  -4  -2  11    6.56    2.42
  -4   2  11    5.66    2.45
  -4   2  11    8.34    2.92
  -4  -2  11    5.82    2.95
  -4   2  11    5.54    1.59
  -4  -2  11    7.44    1.65
  -4   2  11    6.54    2.35
  -4   2  11    6.13    2.31
  -4   2  11    3.04    1.50
  -4   2  10   34.76    2.02
  -4   2  10   35.10    2.67
  -4   2  10   35.88    3.42
  -4  -2  10   38.42    3.46
  -4  -2  10   43.43    2.37
  -4  -2  10   42.13    2.72
  -4   2  10   36.72    2.78
  -4  -2  10   33.83    2.71
  -4   2  10   43.67    2.68
  -4   2  10   41.98    2.71
  -4  -2  10   36.40    2.66
  -4   2  10   40.91    2.73
  -4   2   9   38.47    2.02
  -4   2   9   46.28    3.35
  -4  -2   9   42.00    3.35
  -4   2   9   43.18    2.54
  -4  -2   9   39.30    2.63
  -4  -2   9   44.05    2.26
  -4   2   9   37.45    2.07
  -4   2   9   43.52    2.21
  -4   2   9   49.86    2.54
  -4  -2   9   35.97    2.55
  -4   2   8    2.02    1.90
  -4   2   8    0.16    1.23
  -4   2   8   -0.06    1.76
  -4  -2   8   -1.20    1.55
  -4  -2   8   -0.12    2.01
  -4  -2   8   -0.59    1.90
  -4   2   8    1.77    1.79
  -4   2   8    0.96    1.49
  -4   2   8    0.32    1.38
  -4   2   8    0.19    2.60
  -4  -2   8    2.24    2.65
  -4   2   7  119.49    5.07
  -4  -2   7  119.58    5.14
  -4  -2   7  120.60    4.35
  -4   2   7  135.88    4.51
  -4  -2   6   46.31    2.08
  -4   2   6   44.00    2.96
  -4  -2   6   39.77    3.01
  -4  -2   5   50.23    2.16
  -4   2   5   46.50    2.94
  -4  -2   5   43.80    2.98
  -4   2   5   49.52    1.93
  -4  -2   5   48.51    1.94
  -4   2   5   46.31    2.69
  -4  -2   4  435.70   14.30
  -4   2   4  440.71   14.68
  -4  -2   4  453.65   14.69
  -4   2   4  444.88   14.30
  -4  -2   4  476.92   14.78
  -4   2   4  468.05   14.76
  -4  -2   4  436.32   14.31
  -4   2   4  445.08   14.54
  -4  -2   3  108.59    3.80
  -4  -2   3  106.31    3.69
  -4   2   3  111.52    3.69
  -4   2   3  113.28    4.34
  -4  -2   3  106.88    4.35
  -4  -2   3  113.28    4.53
  -4   2   3  113.45    4.47
  -4   2   3  107.98    4.31
  -4  -2   2   29.45    2.70
  -4   2   2   28.63    2.62
  -4  -2   2   28.41    2.46
  -4   2   2   31.08    2.42
  -4   2   1  823.18   27.22
  -4  -2   1  847.22   27.24
  -4  -2   1  858.16   27.10
  -4  -2   1  818.46   27.23
  -4  -2   0  468.05   15.23
  -4  -2   0  459.54   15.31
  -4   2  -1   40.34    2.76
  -4  -2  -1   42.25    3.20
  -4  -2  -1   44.83    2.58
  -4  -2  -1   40.46    1.97
  -4   2  -2    9.50    2.81
  -4  -2  -2    9.87    3.03
   4   2   2    8.25    2.84
  -4   2  -3  206.66    7.59
   4   2   3  215.62    7.72
  -4   2  -4  199.57    7.66
   4   2   4  219.29    7.83
  -4   2  -5    3.86    3.34
  -4  -2  -6   56.50    4.73
  -4   2  -6   56.37    4.12
  -4   2  -7   36.75    2.69
   4  -2   7   34.70    3.62
   4   2   7   38.69    3.48
  -4   2  -7   37.04    4.20
  -4   2  -7   35.66    4.05
  -4  -2  -7   44.85    4.78
  -4   2  -8   25.48    2.93
  -4  -2  -8   22.62    2.56
  -4   2  -8   25.15    2.75
   4   2   8   20.30    3.38
   4  -2   8   19.43    3.46
  -4  -2  -8   27.60    4.94
  -4   2  -8   23.72    4.33
  -4   2  -8   21.76    4.10
  -4  -2  -8   18.06    4.47
  -4   2  -9   78.88    3.97
  -4  -2  -9   80.48    5.91
  -4  -2  -9   78.77    5.52
  -4   2  -9   75.50    5.30
  -4  -2  -9   78.15    3.67
  -4   2  -9   81.51    3.86
   4   2   9   74.87    4.55
   4  -2   9   77.45    4.65
  -4   2 -10    4.07    2.90
  -4  -2 -10    8.39    4.48
  -4  -2 -10    1.97    4.70
  -4   2 -10    1.18    4.25
  -4  -2 -10    2.43    2.44
  -4   2 -10    0.96    2.77
   4   2  10    0.44    2.41
   4   2  10    2.33    3.07
   4  -2  10   10.03    3.19
   4  -2  10    4.70    1.65
   4   2  10    3.54    1.57
   4   2  11    1.74    2.35
  -4   2 -11    0.13    2.63
  -4   2 -11    1.81    2.73
   4  -2  11    0.15    1.49
   4   2  11   -0.71    1.43
   4   2  12   13.68    2.08
   4   2  12   12.68    1.37
   4  -2  12    9.77    1.40
  -4   2 -12   14.16    2.43
  -4   2 -12   15.59    2.44
  -4  -2 -12   15.11    2.53
  -4  -2 -13   16.89    2.14
  -4   3  14   11.38    1.94
  -4  -3  14   20.43    1.41
  -4   3  14   18.58    1.38
  -4   3  14   12.46    2.02
  -4  -3  13    8.94    2.28
  -4   3  13    6.37    2.33
  -4  -3  13    3.11    1.99
  -4   3  13   11.38    2.32
  -4   3  13    9.12    1.44
  -4  -3  13    9.06    1.49
  -4   3  12   42.05    2.76
  -4   3  12   36.80    2.09
  -4  -3  12   45.30    2.89
  -4   3  12   42.57    2.86
  -4   3  12   49.28    2.83
  -4   3  12   41.95    2.09
  -4  -3  12   43.76    2.14
  -4  -3  11    6.39    2.01
  -4  -3  11    6.23    2.44
  -4  -3  11    2.44    2.35
  -4   3  11    3.62    2.49
  -4   3  11    3.11    2.85
  -4  -3  11    0.30    2.88
  -4   3  11    3.41    1.53
  -4  -3  11    4.68    1.62
  -4   3  11    6.62    2.32
  -4   3  11    4.96    2.26
  -4   3  11    3.77    1.53
  -4   3  10   66.97    2.90
  -4   3  10   61.83    3.32
  -4   3  10   72.90    4.10
  -4  -3  10   77.05    4.15
  -4  -3  10   64.77    3.38
  -4  -3  10   73.03    3.16
  -4   3  10   70.72    3.45
  -4   3  10   71.77    2.88
  -4  -3  10   72.83    3.16
  -4   3  10   84.98    3.36
  -4  -3  10   66.72    3.30
  -4   3   9   18.46    2.25
  -4   3   9   17.96    1.60
  -4   3   9   16.57    2.83
  -4  -3   9   16.12    2.96
  -4   3   9   15.33    2.17
  -4  -3   9   17.63    1.84
  -4  -3   9   15.70    2.33
  -4   3   9   18.33    1.67
  -4   3   9   18.85    2.35
  -4  -3   9   18.63    1.94
  -4   3   9   21.40    1.76
  -4   3   9   24.03    2.15
  -4  -3   9   19.12    2.18
  -4  -3   8   11.32    1.95
  -4   3   8   11.75    1.96
  -4   3   8   10.38    1.93
  -4   3   8   13.48    1.37
  -4   3   8    8.94    2.66
  -4  -3   8    8.93    2.73
  -4  -3   8   10.60    2.06
  -4   3   8   14.86    1.87
  -4  -3   8   11.78    1.60
  -4   3   8   13.34    1.89
  -4   3   8   11.75    1.51
  -4  -3   8   10.91    1.72
  -4   3   8   10.90    1.53
  -4   3   8   11.32    2.09
  -4  -3   8    9.65    1.67
  -4   3   7   29.80    2.77
  -4  -3   7   30.22    2.87
  -4   3   7   27.50    1.60
  -4  -3   7   31.42    1.86
  -4   3   7   29.09    2.06
  -4  -3   6  267.81    8.72
  -4   3   6  257.25    9.23
  -4  -3   6  253.81    9.25
  -4   3   6  265.78    8.66
  -4  -3   6  267.51    8.67
  -4   3   5  386.97   13.24
  -4  -3   5  389.04   13.26
  -4  -3   5  396.01   12.80
  -4   3   5  398.99   12.80
  -4   3   4   76.43    2.75
  -4   3   4   73.26    3.51
  -4  -3   4   74.30    3.55
  -4  -3   4   78.43    2.76
  -4  -3   4   86.09    3.93
  -4   3   4   81.28    3.77
  -4  -3   4   81.14    2.85
  -4  -3   3 1145.78   36.23
  -4   3   3 1115.97   35.92
  -4  -3   3 1106.35   35.92
  -4   3   3 1135.50   36.21
  -4  -3   3 1157.21   36.22
  -4   3   3 1164.51   36.21
  -4  -3   3 1100.44   35.93
  -4  -3   3 1128.98   35.94
  -4  -3   2   54.63    3.27
  -4   3   2   60.17    3.19
  -4  -3   2   63.06    2.40
  -4  -3   1 1377.58   43.82
  -4   3   1 1368.87   43.81
  -4  -3   1 1355.28   43.68
  -4  -3   1 1334.68   43.83
  -4   3   0  151.04    5.61
  -4  -3   0  158.42    5.70
  -4  -3   0  150.41    5.55
  -4  -3   0  147.44    5.75
  -4  -3  -1    5.35    2.29
  -4   3  -1    4.13    2.06
  -4  -3  -1    5.68    1.47
  -4  -3  -1    5.69    2.61
  -4  -3  -2  241.75    8.45
  -4   3  -2  230.30    8.21
  -4  -3  -2  248.37    8.29
   4   3   2  233.54    8.52
  -4   3  -3  126.79    5.30
  -4  -3  -3  131.00    5.45
   4   3   3  132.91    5.50
  -4   3  -4   32.38    3.39
  -4  -3  -4   32.80    3.46
  -4   3  -4   28.40    2.18
   4   3   4   31.16    3.53
  -4   3  -5   77.95    3.36
  -4  -3  -5   81.40    4.58
  -4   3  -6   -1.38    2.26
   4   3   6   -0.95    2.80
   4  -3   6   -0.70    2.95
  -4  -3  -6   -1.91    3.73
  -4   3  -7   24.87    2.61
   4   3   7   20.21    3.16
   4  -3   7   19.76    3.31
  -4  -3  -7   22.63    4.23
  -4  -3  -7   20.00    4.52
  -4   3  -8   25.86    2.87
  -4  -3  -8   25.80    4.88
  -4   3  -8   31.25    4.29
  -4  -3  -8   23.00    4.51
  -4   3  -8   24.99    4.19
  -4  -3  -8   25.92    2.52
  -4   3  -8   26.80    2.81
   4   3   8   22.36    3.37
   4  -3   8   21.77    3.45
  -4   3  -9   36.18    3.12
  -4  -3  -9   29.62    5.12
  -4   3  -9   33.08    4.37
  -4  -3  -9   35.67    4.83
  -4   3  -9   35.07    4.49
   4   3   9   43.43    2.77
  -4   3  -9   32.25    3.07
  -4  -3  -9   31.02    2.71
   4  -3   9   39.39    3.72
   4   3   9   31.43    3.59
  -4   3 -10   24.78    2.98
  -4  -3 -10   25.64    4.93
  -4   3 -10   27.60    4.40
  -4  -3 -10   32.52    4.69
  -4   3 -10   26.80    2.97
   4   3  10   23.68    3.31
   4  -3  10   22.59    3.36
   4  -3  10   24.91    1.88
   4   3  10   27.69    1.83
   4   3  10   25.22    2.59
  -4   3 -11  128.51    4.73
  -4   3 -11  113.83    4.69
   4  -3  11  120.48    4.15
   4   3  11  111.46    4.12
   4   3  11  103.61    4.51
  -4   3 -12    5.10    2.25
  -4  -3 -12    2.11    2.39
   4   3  12    1.02    1.96
   4  -3  12    1.17    1.24
   4   3  12    0.78    1.20
  -4   3 -12    3.08    2.28
  -4   3 -13    9.73    2.06
   4  -3  13    3.78    1.71
  -4  -4  14    2.56    1.18
  -4   4  14    4.81    1.15
  -4  -4  14    1.01    1.90
  -4   4  14    2.05    1.73
  -4  -4  13    4.49    2.23
  -4   4  13   -0.15    2.48
  -4   4  13   -1.39    2.15
  -4  -4  13    1.97    1.38
  -4   4  13    1.03    1.32
  -4   4  12    0.97    2.22
  -4   4  12    0.88    1.54
  -4  -4  12   -1.63    1.43
  -4  -4  12    1.01    2.40
  -4   4  12    1.04    2.49
  -4   4  12   -0.13    2.37
  -4  -4  12   -1.35    1.49
  -4   4  12    1.88    1.43
  -4   4  11    1.08    2.53
  -4  -4  11   -0.26    2.34
  -4  -4  11    2.39    1.99
  -4  -4  11    2.07    2.43
  -4  -4  11   -0.25    2.79
  -4   4  11    3.20    2.75
  -4   4  11    2.38    1.49
  -4  -4  11   -0.06    1.54
  -4   4  11   -2.13    2.29
  -4   4  11   -0.48    2.26
  -4   4  11   -0.24    1.55
  -4  -4  10   39.80    2.58
  -4   4  10   37.47    2.64
  -4   4  10   40.68    2.16
  -4   4  10   41.46    3.38
  -4  -4  10   36.74    3.40
  -4  -4  10   39.59    2.39
  -4  -4  10   36.14    2.75
  -4   4  10   42.79    2.90
  -4   4  10   42.08    2.15
  -4  -4  10   43.12    2.51
  -4   4  10   45.29    2.67
  -4   4  10   40.89    2.06
  -4  -4  10   39.70    2.08
  -4   4   9   81.70    3.51
  -4  -4   9   76.34    3.41
  -4   4   9   81.12    3.15
  -4   4   9   78.72    3.52
  -4   4   9   77.34    4.14
  -4  -4   9   80.40    4.22
  -4  -4   9   73.92    3.54
  -4  -4   9   78.14    3.30
  -4   4   9   78.43    3.59
  -4  -4   9   80.04    3.32
  -4   4   9   78.72    3.14
  -4   4   9   90.67    3.49
  -4   4   9   82.14    3.04
  -4  -4   9   82.54    3.07
  -4   4   8   53.84    2.36
  -4  -4   8   57.98    2.41
  -4  -4   8   61.03    2.76
  -4   4   8   65.42    2.86
  -4   4   8   58.92    2.84
  -4   4   8   55.85    2.45
  -4   4   8   52.63    3.45
  -4  -4   8   52.40    3.52
  -4   4   8   55.18    2.88
  -4  -4   8   62.93    2.57
  -4   4   8   61.08    2.50
  -4  -4   8   57.70    2.65
  -4   4   8   60.78    2.46
  -4   4   8   63.49    2.79
  -4  -4   8   55.37    2.60
  -4  -4   7  135.54    5.43
  -4  -4   7  139.94    4.77
  -4   4   7  140.08    4.75
  -4   4   7  149.65    5.00
  -4   4   7  142.24    4.84
  -4  -4   7  145.28    4.86
  -4   4   7  142.29    4.84
  -4  -4   7  135.75    4.87
  -4   4   7  133.29    5.54
  -4  -4   7  121.06    5.58
  -4  -4   6   15.41    1.65
  -4   4   6   14.60    1.22
  -4  -4   6   15.87    1.25
  -4  -4   6   13.64    2.29
  -4  -4   6   11.45    2.39
  -4   4   6   13.49    2.38
  -4  -4   5   19.09    1.25
  -4   4   5   20.07    1.23
  -4   4   5   17.35    2.32
  -4  -4   5   16.14    2.33
  -4  -4   4   88.02    3.19
  -4   4   4   94.93    3.19
  -4   4   4   95.63    3.93
  -4  -4   4   85.90    3.94
  -4  -4   4   93.30    4.19
  -4   4   4  103.81    4.20
  -4  -4   3  936.67   30.33
  -4   4   3  907.91   30.59
  -4  -4   3  959.76   30.62
  -4  -4   3  982.83   30.64
  -4   4   3  955.56   30.60
  -4  -4   2 1081.28   34.79
  -4  -4   2 1059.90   35.09
  -4  -4   2 1102.34   35.05
  -4   4   2 1093.76   35.03
  -4  -4   1  605.08   20.20
  -4  -4   1  604.92   20.13
  -4   4   1  637.44   20.13
  -4  -4   0    5.07    1.47
  -4  -4   0    4.31    2.78
  -4   4   0    2.07    2.43
  -4  -4   0    5.38    2.41
  -4   4   0    6.41    2.32
  -4  -4  -1   26.41    1.71
  -4  -4  -1   21.01    2.89
  -4  -4  -2  105.08    3.95
   4   4   2  107.87    5.02
  -4  -4  -2  100.73    4.92
  -4   4  -2  172.02    4.48
  -4   4  -3  134.08    4.86
   4   4   3  140.44    5.75
  -4   4  -3  143.72    5.54
  -4  -4  -3  138.90    5.75
  -4   4  -3  135.17    5.42
  -4   4  -4    6.88    2.02
   4   4   4    6.02    3.41
  -4  -4  -4    8.50    3.36
  -4   4  -4    4.29    3.01
  -4   4  -5    1.98    2.08
   4   4   5    3.31    2.68
  -4   4  -5    2.88    3.14
  -4  -4  -5    0.61    3.53
  -4  -4  -6   15.28    3.93
   4   4   6   13.43    2.89
   4  -4   6   15.84    3.04
  -4   4  -6   16.05    2.34
  -4  -4  -7  178.84    7.63
  -4  -4  -7  173.46    7.41
  -4   4  -7  169.36    6.16
   4   4   7  165.51    6.76
   4  -4   7  169.59    6.87
  -4  -4  -8   33.80    4.97
  -4  -4  -8   43.65    4.73
  -4   4  -8   40.05    4.34
   4   4   8   37.05    2.67
  -4   4  -8   39.59    3.04
   4   4   8   42.02    3.62
   4  -4   8   36.64    3.70
  -4   4  -9   -0.87    2.79
  -4  -4  -9    3.80    4.80
  -4   4  -9    4.78    4.10
  -4  -4  -9    1.88    4.52
  -4   4  -9   -2.08    4.07
   4   4   9   -0.67    2.31
  -4   4  -9    0.02    2.83
   4   4   9    4.35    3.09
   4  -4   9    0.98    3.12
  -4   4 -10   35.19    3.02
  -4  -4 -10   36.14    5.03
  -4  -4 -10   38.49    4.74
  -4   4 -10   37.01    3.11
   4  -4  10   33.11    1.97
   4   4  10   32.19    1.92
   4  -4  10   33.47    3.42
   4   4  10   35.62    2.67
  -4   4 -11   22.91    2.73
  -4   4 -11   21.50    2.77
   4  -4  11   19.31    1.61
   4   4  11   19.86    1.56
   4   4  11   26.57    2.36
  -4  -4 -12   31.16    2.56
  -4  -4 -12   30.81    2.19
  -4   4 -12   32.09    2.63
   4  -4  12   28.31    1.57
   4   4  12   24.50    1.52
  -4  -5  14   26.48    2.11
  -4   5  14   30.68    1.42
  -4  -5  14   30.98    1.46
  -4  -5  13   -0.60    2.20
  -4   5  13   -0.67    2.02
  -4   5  13    0.94    1.25
  -4  -5  13    1.27    1.30
  -4   5  13   -1.49    1.29
  -4   5  13    1.25    2.01
  -4   5  12    5.74    1.61
  -4  -5  12    9.10    1.57
  -4  -5  12    9.76    2.45
  -4  -5  12    7.61    2.00
  -4  -5  12    8.81    1.49
  -4   5  12   10.93    1.43
  -4   5  12    2.99    1.98
  -4   5  11    7.26    1.63
  -4   5  11    3.97    2.30
  -4   5  11    7.10    1.44
  -4   5  11    4.46    2.67
  -4  -5  11    5.78    2.72
  -4  -5  11    6.70    1.51
  -4  -5  11    5.99    1.97
  -4  -5  11    4.67    2.34
  -4   5  11    6.19    2.65
  -4   5  11    4.58    1.48
  -4   5  11    4.26    2.18
  -4  -5  10   90.81    4.55
  -4   5  10   86.91    3.57
  -4   5  10   84.50    3.90
  -4   5  10   91.93    4.52
  -4  -5  10   87.61    4.54
  -4   5  10   96.89    4.06
  -4  -5  10   99.72    3.71
  -4  -5  10   83.51    3.91
  -4  -5  10   93.26    3.76
  -4   5  10   86.16    3.53
  -4   5  10  107.84    3.93
  -4   5  10   96.82    3.41
  -4  -5  10   93.36    3.44
  -4   5   9   30.49    1.72
  -4  -5   9   30.07    1.78
  -4  -5   9   32.72    3.27
  -4  -5   9   26.83    2.24
  -4   5   9   28.92    1.90
  -4   5   9   27.63    2.45
  -4   5   9   30.54    3.00
  -4  -5   9   35.06    3.13
  -4  -5   9   27.53    2.49
  -4  -5   9   33.48    2.06
  -4   5   9   28.39    2.63
  -4  -5   9   32.68    2.23
  -4   5   9   28.56    1.95
  -4   5   9   30.12    2.34
  -4  -5   9   29.40    2.06
  -4  -5   8  333.26   12.02
  -4   5   8  344.77   11.37
  -4  -5   8  359.34   11.39
  -4  -5   8  351.00   11.71
  -4   5   8  358.27   11.55
  -4  -5   8  333.29   11.49
  -4   5   8  352.72   11.48
  -4   5   8  340.49   11.57
  -4   5   8  343.68   12.01
  -4  -5   8  351.47   12.07
  -4   5   8  346.53   11.56
  -4  -5   8  358.15   11.48
  -4   5   8  340.41   11.44
  -4   5   8  358.03   11.39
  -4  -5   8  343.07   11.50
  -4   5   8  375.45   11.54
  -4  -5   8  333.38   11.44
  -4   5   7   18.51    1.32
  -4  -5   7   19.83    1.41
  -4  -5   7   20.89    2.50
  -4  -5   7   15.94    2.57
  -4  -5   7   15.52    1.83
  -4   5   7   16.16    1.97
  -4   5   7   14.75    1.41
  -4   5   7   15.08    1.92
  -4  -5   7   15.76    1.55
  -4   5   7   16.86    1.54
  -4  -5   7   18.87    1.78
  -4   5   7   18.77    2.53
  -4  -5   7   14.89    2.57
  -4  -5   6    0.12    1.58
  -4  -5   6    0.88    2.21
  -4   5   6   -0.24    1.07
  -4  -5   6    0.09    1.10
  -4   5   6   -0.36    2.21
  -4  -5   6   -0.59    2.28
  -4   5   5    8.93    2.24
  -4  -5   5    8.82    2.33
  -4   5   5    8.19    1.07
  -4  -5   5    9.20    1.10
  -4   5   4   49.52    1.87
  -4   5   4   46.12    2.81
  -4  -5   4   44.77    2.84
  -4  -5   4   46.88    1.88
  -4  -5   4   46.13    2.18
  -4   5   3 1020.04   30.99
  -4  -5   3 1000.96   30.97
  -4   5   3 1040.75   30.95
  -4  -5   3  923.95   30.68
  -4  -5   2   11.68    1.29
  -4  -5   2   13.08    1.46
  -4  -5   2   11.02    2.51
  -4   5   2   11.80    2.37
  -4  -5   2   13.95    3.07
  -4  -5   1    0.92    1.24
  -4  -5   1    0.68    1.32
  -4  -5   1    1.39    2.26
  -4   5   1    2.02    2.26
  -4  -5   1    0.47    2.88
  -4  -5   0  152.73    5.57
  -4   5   0  145.72    5.49
  -4   5   0  142.40    5.69
  -4  -5   0  152.86    5.76
  -4   5  -1   25.01    2.85
  -4  -5  -1   28.45    1.86
  -4   5  -2    3.44    2.02
  -4   5  -2    5.08    2.59
  -4   5  -2    5.06    1.82
   4   5   2    2.36    3.21
  -4   5  -2    3.17    2.77
  -4   5  -3  124.63    5.26
  -4  -5  -3  126.67    5.55
  -4   5  -3  125.51    4.61
   4   5   3  136.64    5.63
  -4   5  -4   76.88    4.14
  -4  -5  -4   77.31    4.51
  -4   5  -4   72.95    3.25
   4   5   4   84.18    4.53
  -4   5  -5  241.10    9.13
  -4  -5  -5  252.76    9.34
  -4   5  -5  239.27    8.43
  -4   5  -5  260.17    8.40
   4   5   5  239.74    8.99
  -4   5  -6   15.65    2.40
   4   5   6   19.31    2.93
   4  -5   6   17.80    3.03
   4   5   6   17.48    3.05
  -4  -5  -6   19.59    4.11
  -4   5  -6   17.12    3.53
  -4  -5  -7   -0.83    4.10
  -4   5  -7    1.26    3.66
   4   5   7    2.02    2.87
   4  -5   7   -2.64    3.00
  -4   5  -7    2.69    2.52
  -4   5  -8   25.40    4.04
  -4  -5  -8   23.30    4.58
  -4  -5  -8   26.40    4.81
  -4   5  -8   23.52    2.79
   4   5   8   19.59    3.21
   4  -5   8   22.65    3.34
  -4  -5  -9   16.57    4.85
  -4  -5  -9   15.57    4.60
  -4   5  -9   24.26    4.08
  -4   5  -9   16.02    2.76
   4   5   9   19.80    3.13
   4  -5   9   17.52    3.18
   4  -5   9   15.68    1.67
   4   5   9   16.41    1.61
   4   5   9   14.92    2.32
  -4   5 -10    1.78    2.68
  -4   5 -10    4.88    2.86
   4  -5  10    2.44    1.43
   4   5  10    3.94    1.37
   4   5  10    1.80    2.22
  -4   5 -11    9.81    2.45
  -4   5 -11    8.64    2.74
   4  -5  11    9.00    1.36
   4   5  11    8.26    1.29
   4   5  11    8.81    2.11
  -4  -5 -12    8.43    1.89
  -4   5 -12    7.05    2.33
  -4  -6  14    9.73    1.87
  -4   6  14    8.45    1.71
  -4  -6  13    1.70    2.14
  -4   6  13    1.98    2.01
  -4   6  13    0.45    1.14
  -4  -6  13    0.30    1.20
  -4   6  13    1.07    1.43
  -4   6  12    9.07    1.64
  -4  -6  12   11.87    1.64
  -4  -6  12    9.75    2.41
  -4  -6  12   13.40    2.03
  -4   6  12   11.41    2.98
  -4   6  12    8.85    2.31
  -4   6  12   13.75    1.38
  -4  -6  12   13.02    1.44
  -4   6  12   10.53    2.05
  -4   6  11    2.42    2.31
  -4   6  11    2.34    1.65
  -4   6  11    2.12    1.35
  -4  -6  11    2.94    1.42
  -4   6  11    2.35    2.54
  -4  -6  11    3.15    2.61
  -4   6  11    1.63    2.76
  -4  -6  11    2.91    1.95
  -4  -6  11    0.62    2.32
  -4   6  11    1.13    1.51
  -4   6  11   -1.47    2.22
  -4   6  10    5.72    1.66
  -4   6  10    6.19    2.22
  -4   6  10    8.87    1.38
  -4  -6  10    9.79    1.48
  -4   6  10    8.91    2.64
  -4  -6  10    8.17    2.77
  -4  -6  10    6.32    2.37
  -4  -6  10    7.82    1.92
  -4   6  10    5.61    2.64
  -4  -6  10    8.24    2.05
  -4   6  10    4.34    1.66
  -4   6  10    6.58    2.26
  -4  -6  10    6.16    3.37
  -4   6   9    0.18    2.24
  -4  -6   9    1.35    3.18
  -4   6   9    1.75    1.58
  -4   6   9    0.96    2.16
  -4  -6   9    0.63    1.37
  -4   6   9   -1.35    2.50
  -4   6   9   -0.03    1.30
  -4  -6   9   -1.66    2.62
  -4   6   9    3.40    2.45
  -4  -6   9   -2.40    1.78
  -4   6   9   -0.63    1.60
  -4  -6   9    3.50    1.91
  -4  -6   9    0.93    1.82
  -4  -6   8    1.95    2.41
  -4   6   8   -1.97    2.04
  -4  -6   8    0.38    2.89
  -4   6   8   -0.10    2.07
  -4   6   8    1.13    1.45
  -4   6   8    1.53    2.03
  -4  -6   8   -0.33    1.28
  -4   6   8    0.90    1.21
  -4   6   8    1.47    2.40
  -4  -6   8   -0.72    2.53
  -4  -6   8    2.21    1.54
  -4  -6   8   -0.06    1.78
  -4   6   8    1.05    1.56
  -4  -6   8    0.30    1.81
  -4  -6   7  128.05    5.72
  -4   6   7  147.80    4.88
  -4  -6   7  148.16    4.90
  -4   6   7  134.31    5.62
  -4  -6   7  143.62    5.70
  -4   6   7  136.95    5.20
  -4  -6   7  149.99    5.21
  -4   6   7  152.55    5.17
  -4  -6   7  142.35    5.49
  -4  -6   7  147.43    5.02
  -4  -6   7  135.06    5.08
  -4   6   7  152.19    5.00
  -4  -6   7  138.47    5.08
  -4  -6   6    4.50    1.86
  -4   6   6    4.77    1.24
  -4  -6   6    5.95    1.35
  -4   6   6    6.12    1.37
  -4  -6   6    6.76    2.32
  -4   6   6    7.98    1.09
  -4  -6   6    6.04    1.14
  -4   6   6    7.49    2.28
  -4  -6   6    6.72    1.77
  -4  -6   5    8.18    2.32
  -4   6   5    6.43    2.20
  -4  -6   5    8.41    1.08
  -4   6   5    8.04    1.03
  -4   6   4    1.90    1.99
  -4  -6   4    0.73    2.09
  -4  -6   4    1.57    1.53
  -4  -6   3  304.31   10.04
  -4   6   3  318.26   10.00
  -4   6   3  287.63    9.58
  -4  -6   3  292.56    9.62
  -4   6   2   -0.16    1.45
  -4  -6   2    0.69    1.26
  -4  -6   2    1.25    2.25
  -4   6   2    1.33    2.06
  -4  -6   2    0.69    3.08
  -4  -6   2    1.66    1.43
  -4   6   1 1433.74   46.38
  -4  -6   1 1446.74   46.38
  -4  -6   1 1417.82   46.57
  -4   6   1 1422.14   46.56
  -4  -6   1 1432.61   46.69
  -4  -6   1 1473.90   46.37
  -4  -6   0    0.28    2.24
  -4   6   0    0.01    2.01
  -4  -6   0    2.54    2.45
  -4   6   0    1.03    2.65
  -4  -6   0    0.82    2.84
  -4  -6  -1   -1.89    2.33
  -4   6  -1    0.36    2.14
  -4  -6  -1    1.20    2.86
  -4   6  -1   -0.34    2.70
  -4   6  -1    0.61    1.86
  -4   6  -2  670.91   21.56
  -4   6  -2  677.47   22.00
  -4   6  -2  671.83   21.85
  -4   6  -2  656.41   21.59
  -4   6  -3    9.82    2.02
  -4   6  -3    6.09    2.97
  -4   6  -3   10.96    2.17
  -4   6  -3   10.02    2.78
  -4   6  -4   41.90    2.50
  -4  -6  -4   37.09    2.08
  -4  -6  -4   47.58    3.96
  -4   6  -4   40.98    3.48
   4   6   5    1.89    2.53
   4  -6   5    0.03    2.61
  -4   6  -5    3.45    3.30
  -4  -6  -5    1.71    3.69
  -4   6  -5   -2.00    2.90
  -4   6  -5    0.49    2.21
  -4   6  -5    0.19    1.16
  -4   6  -5   -0.59    2.11
   4   6   5    2.68    3.06
  -4   6  -6   45.64    2.75
   4   6   6   38.01    3.19
   4  -6   6   36.08    3.27
   4   6   6   42.54    3.61
  -4  -6  -6   46.82    4.42
  -4   6  -6   41.22    3.91
  -4   6  -7   63.40    4.55
  -4  -6  -7   65.94    4.96
  -4   6  -7   67.65    4.40
  -4   6  -7   63.62    3.30
   4   6   7   55.79    3.84
   4  -6   7   61.32    3.93
  -4   6  -8   19.12    4.07
  -4  -6  -8   26.08    4.55
  -4   6  -8   19.02    3.87
  -4  -6  -8   26.10    4.84
   4   6   8   22.82    2.32
  -4   6  -8   21.94    2.68
   4   6   8   18.77    3.15
   4  -6   8   23.29    3.25
  -4  -6  -9    4.43    4.69
  -4  -6  -9    3.22    4.38
  -4   6  -9    5.07    3.76
  -4   6  -9    1.60    3.99
  -4   6  -9    2.09    2.58
   4   6   9    3.24    2.73
   4  -6   9    1.30    2.80
   4  -6   9    1.46    1.41
   4   6   9    0.48    1.34
   4   6   9   -0.04    2.15
  -4   6 -10    2.97    2.55
  -4  -6 -10    3.48    2.28
   4  -6  10   -1.03    1.32
   4   6  10   -0.88    1.28
   4   6  10    1.38    2.13
  -4   6 -11   13.08    2.32
  -4  -6 -11   13.98    2.14
   4  -6  11   11.43    1.27
   4   6  11    9.17    1.23
  -4   6 -11   13.79    2.65
  -4  -6 -12    9.00    1.83
  -4   6 -12    6.89    2.29
  -4  -7  14    7.62    1.80
  -4  -7  13   -0.75    2.06
  -4  -7  13   -0.46    1.32
   4   7 -13   -0.29    2.26
  -4   7  13    0.56    1.43
  -4   7  12    0.51    1.59
  -4  -7  12    0.51    1.58
  -4  -7  12   -0.79    2.32
  -4  -7  12    3.44    1.90
  -4   7  12   -0.88    2.25
  -4   7  12    1.05    1.18
  -4  -7  12   -0.40    1.23
  -4   7  12    0.72    2.11
  -4   7  11   97.94    3.67
  -4   7  11   97.21    3.39
  -4  -7  11   98.15    3.44
  -4  -7  11   85.06    3.90
  -4   7  11  103.12    4.43
  -4  -7  11  105.49    3.82
  -4   7  11   90.75    4.04
  -4   7  11   82.45    3.52
  -4   7  11   85.70    3.90
  -4   7  10   14.02    2.39
  -4  -7  10   15.65    3.44
  -4   7  10   15.95    1.85
  -4   7  10    9.90    2.63
  -4  -7  10   18.73    1.51
  -4   7  10   15.57    1.42
  -4  -7  10   19.28    2.03
  -4  -7  10   16.86    2.43
  -4   7  10   16.16    2.47
  -4   7  10   14.63    1.78
  -4  -7  10   15.59    1.92
  -4  -7   9  101.14    4.71
  -4   7   9   95.61    4.10
  -4   7   9  103.17    3.78
  -4   7   9   87.79    4.03
  -4   7   9  105.50    4.13
  -4   7   9  108.73    4.25
  -4  -7   9  101.29    3.84
  -4  -7   9  100.17    3.82
  -4   7   9   88.66    3.73
  -4   7   9   92.90    3.58
  -4  -7   9  102.99    3.87
  -4  -7   9  105.19    3.57
  -4   7   9   96.73    3.52
  -4   7   9   89.53    4.48
  -4  -7   9  105.51    4.65
  -4  -7   8    9.21    2.67
  -4  -7   8   10.43    1.34
  -4   7   8   13.82    1.26
  -4   7   8   10.91    2.48
  -4  -7   8   10.31    2.56
  -4   7   8    8.50    2.33
  -4  -7   8    6.80    1.70
  -4  -7   8    6.01    1.87
  -4   7   8   10.57    1.70
  -4  -7   8    9.52    1.96
  -4  -7   7    6.17    2.50
  -4  -7   7    2.80    2.01
  -4   7   7    2.87    2.13
  -4  -7   7    4.53    2.80
  -4   7   7    2.79    1.86
  -4   7   7    5.73    2.33
  -4  -7   7    4.08    2.41
  -4  -7   7    7.56    1.20
  -4   7   7    5.72    1.12
  -4  -7   7    4.31    1.52
  -4  -7   7    2.64    1.71
  -4   7   7    5.46    1.54
  -4   7   7    4.43    1.07
  -4  -7   7    4.60    1.84
  -4   7   6    4.26    2.08
  -4  -7   6    5.27    1.85
  -4   7   6    5.16    1.70
  -4  -7   6    6.48    1.99
  -4   7   6    2.80    1.28
  -4  -7   6    4.81    2.34
  -4   7   6    3.46    2.22
  -4   7   6    3.83    1.07
  -4  -7   6    3.62    1.12
  -4  -7   6    4.32    1.39
  -4   7   6    3.53    1.37
  -4   7   6    5.82    1.07
  -4   7   5    3.97    2.04
  -4  -7   5    5.13    2.22
  -4  -7   5    6.91    1.75
  -4   7   5    5.36    1.23
  -4  -7   5    3.88    1.85
  -4   7   5    6.12    1.83
  -4   7   5    4.76    1.05
  -4  -7   5    4.93    2.41
  -4  -7   4  256.91    8.47
  -4   7   3   40.64    1.84
  -4  -7   3   40.18    1.98
  -4  -7   2  312.46   10.60
  -4   7   2  328.75   10.54
  -4  -7   2  315.42   10.97
  -4   7   2  319.35   10.31
  -4   7   2  315.64   10.28
  -4  -7   2  306.71   10.29
  -4  -7   1   38.11    2.58
  -4   7   1   44.85    2.39
  -4  -7   1   38.62    3.43
  -4   7   1   42.16    2.07
  -4  -7   1   38.29    1.93
  -4  -7   0   68.90    3.35
  -4   7   0   76.72    3.18
  -4   7   0   74.95    3.88
  -4  -7   0   68.10    3.74
  -4  -7  -1    1.42    1.67
  -4  -7  -1    0.31    2.24
  -4   7  -1    0.03    1.97
  -4  -7  -1    1.86    2.65
  -4   7  -1    0.91    2.74
  -4  -7  -2   14.57    2.91
  -4   7  -2   12.06    2.55
  -4   7  -2    9.94    2.95
  -4   7  -2   12.42    2.08
  -4  -7  -3    7.52    2.94
  -4   7  -3    2.58    2.77
  -4   7  -3    5.47    3.07
  -4  -7  -3    3.53    1.52
  -4   7  -3    5.87    2.05
  -4  -7  -4   14.24    3.10
  -4   7  -4   14.33    2.23
  -4   7  -4   10.75    3.08
  -4   7  -4   14.35    2.26
  -4  -7  -4   13.13    1.70
  -4   7  -4   17.09    2.06
  -4   7  -4   10.96    3.28
   4   7   5    9.33    2.50
   4  -7   5    6.12    2.56
  -4  -7  -5    8.29    3.81
  -4   7  -5    6.76    2.72
  -4   7  -5    6.99    3.28
  -4   7  -5    8.11    2.27
  -4  -7  -5    8.74    1.79
  -4   7  -5    9.87    1.29
  -4   7  -5   13.20    2.20
   4   7   5    7.16    3.38
   4  -7   6   46.25    3.44
   4   7   6   41.83    3.33
  -4   7  -6   48.75    2.96
  -4  -7  -6   50.66    2.61
  -4  -7  -6   52.99    4.51
  -4   7  -6   50.69    4.09
  -4   7  -6   52.60    3.64
  -4   7  -6   56.72    3.00
   4   7   6   52.01    3.93
  -4  -7  -7    8.88    4.18
  -4   7  -7    7.95    3.34
  -4   7  -7    4.80    3.68
   4   7   7    3.02    2.02
  -4   7  -7    6.85    2.45
  -4  -7  -7    6.70    2.09
   4   7   7    4.17    2.71
   4  -7   7    3.69    2.81
  -4   7  -8  151.08    6.67
  -4  -7  -8  163.51    6.96
   4   7   8  140.16    5.30
  -4   7  -8  155.92    5.42
  -4  -7  -8  165.85    5.33
   4   7   8  136.91    4.98
   4  -7   8  135.43    5.00
   4   7   8  147.54    6.00
   4  -7   8  133.71    6.08
  -4  -7  -9   24.53    2.43
  -4   7  -9   19.55    2.63
   4  -7   9   20.22    1.55
   4   7   9   19.90    1.49
  -4  -7  -9   26.15    4.41
  -4   7  -9   22.75    4.01
  -4  -7  -9   26.94    4.80
   4  -7  10   12.90    1.35
   4   7  10   12.64    1.27
  -4   7 -10   13.18    2.45
  -4  -7 -10   15.76    2.29
  -4  -7 -11    0.40    1.98
  -4   7 -12    6.36    2.09
  -4  -7 -12    3.93    1.72
  -4  -8  13    0.59    2.01
  -4  -8  13   -0.93    1.28
   4   8 -13   -0.51    2.20
  -4   8  13    1.34    1.39
  -4  -8  12   10.82    2.30
  -4  -8  12    9.40    1.92
  -4  -8  12    8.18    1.63
  -4   8  12    7.02    1.63
  -4   8  12    8.04    2.02
  -4   8  11   11.39    1.79
  -4  -8  11   11.23    1.83
  -4  -8  11   14.63    1.98
  -4  -8  11   10.48    2.26
  -4   8  11    9.14    1.63
  -4   8  11   12.14    1.15
  -4   8  10    1.27    2.35
  -4  -8  10    1.48    3.33
  -4   8  10    2.68    1.73
  -4  -8  10    0.69    1.90
  -4  -8  10    3.50    2.34
  -4   8  10   -1.32    3.26
  -4   8  10    7.16    2.43
  -4  -8  10    2.78    1.87
  -4   8  10    3.51    1.66
  -4   8  10    0.96    1.31
  -4   8  10    1.37    1.14
  -4  -8   9  169.22    5.73
  -4   8   9  172.06    5.69
  -4   8   9  162.83    6.14
  -4  -8   9  158.98    6.54
  -4  -8   9  178.56    5.96
  -4   8   9  192.81    6.36
  -4   8   9  191.15    6.23
  -4   8   9  160.09    5.88
  -4   8   9  162.47    5.79
  -4  -8   9  169.96    5.96
  -4  -8   9  165.36    5.92
  -4  -8   8  486.27   18.19
  -4   8   8  533.51   17.59
  -4  -8   8  539.29   17.73
  -4   8   8  539.29   17.38
  -4   8   8  505.92   17.93
  -4  -8   8  557.06   17.53
  -4  -8   8  530.72   17.51
  -4   8   8  542.41   17.48
  -4   8   8  528.35   17.45
  -4  -8   8  518.37   17.49
  -4  -8   7   71.90    3.86
  -4   8   7   70.00    3.40
  -4   8   7   69.76    2.89
  -4   8   7   71.57    2.61
  -4   8   7   68.44    3.47
  -4   8   7   80.85    3.31
  -4  -8   7   69.92    2.96
  -4   8   7   71.32    2.93
  -4  -8   7   68.62    2.99
  -4   8   7   75.05    2.88
  -4   8   7   68.98    2.69
  -4  -8   6   16.80    2.72
  -4   8   6   15.28    2.12
  -4  -8   6   11.20    2.38
  -4   8   6   18.24    2.20
  -4   8   6   21.26    1.78
  -4   8   6   16.74    1.54
  -4  -8   6   20.15    2.25
  -4  -8   6   16.12    1.65
  -4   8   6   18.37    2.13
  -4   8   6   17.92    1.59
  -4   8   6   17.91    1.31
  -4   8   5   14.31    2.07
  -4   8   5   13.66    1.42
  -4  -8   5   17.96    2.06
  -4  -8   5   15.53    1.70
  -4   8   5   15.58    2.08
  -4  -8   5   14.98    1.50
  -4   8   5   14.19    1.49
  -4   8   5   15.81    1.24
  -4   8   4    2.92    1.89
  -4   8   4    2.91    1.19
  -4  -8   4    1.63    1.87
  -4  -8   4    2.18    1.52
  -4   8   4    3.74    1.35
  -4   8   4    2.25    1.34
  -4   8   4    3.26    1.07
  -4   8   3   27.49    2.14
  -4   8   3   21.66    1.59
  -4  -8   3   24.05    1.70
  -4  -8   3   22.17    1.74
  -4  -8   3   24.21    1.98
  -4  -8   2  215.90    7.84
  -4   8   2  209.03    7.01
  -4  -8   2  211.89    6.95
  -4   8   2  204.72    6.93
  -4   8   1    1.76    1.33
  -4  -8   1   -0.27    3.10
  -4   8   1    0.54    1.63
  -4  -8   1    0.70    1.43
  -4   8   0    2.61    1.33
  -4  -8   0   -0.67    2.88
  -4   8   0    3.40    2.79
  -4   8   0    2.11    1.74
  -4   8  -1   33.67    1.95
  -4  -8  -1   31.08    1.88
  -4  -8  -1   34.98    2.09
  -4   8  -1   39.09    3.28
  -4  -8  -1   34.63    3.15
  -4  -8  -2   99.45    3.74
  -4   8  -2  102.94    3.96
   4   8   2   97.16    5.11
  -4   8  -2  109.75    4.87
  -4  -8  -2  107.72    4.83
  -4  -8  -3    9.02    1.66
  -4   8  -3    8.09    2.25
  -4   8  -3    4.30    3.11
   4   8   3    7.89    3.55
  -4  -8  -3    9.52    3.10
  -4   8  -3    7.69    2.72
   4   8   4    0.82    1.98
   4  -8   4   -1.08    2.20
  -4  -8  -4   -1.90    3.21
  -4   8  -4   -1.28    2.99
  -4   8  -4    1.03    2.27
  -4  -8  -4    0.39    1.73
  -4   8  -4   -1.29    2.07
  -4   8  -4   -1.54    3.28
   4   8   5   -1.61    2.23
  -4  -8  -5    0.70    3.36
  -4   8  -5   -0.91    3.16
  -4   8  -5   -0.79    2.26
  -4  -8  -5    0.49    1.84
  -4   8  -5   -0.27    1.30
  -4   8  -5    0.17    2.22
   4   8   5    1.84    3.40
  -4   8  -5    1.02    3.51
   4   8   6    7.63    2.41
  -4  -8  -6    5.50    3.47
  -4   8  -6    1.88    3.49
  -4   8  -6    3.40    2.36
  -4  -8  -6    7.86    2.01
  -4   8  -6    6.54    1.39
  -4   8  -6    6.51    2.49
   4   8   6    4.71    3.39
  -4   8  -6    2.06    3.67
  -4  -8  -7   -0.96    3.62
  -4   8  -7   -0.98    3.63
  -4   8  -7    0.84    2.40
  -4  -8  -7    2.46    2.08
  -4   8  -7    3.92    2.65
   4  -8   7    0.32    1.22
   4   8   7   -0.77    1.13
  -4   8  -8    8.86    2.46
  -4  -8  -8    4.19    2.17
   4  -8   8    2.62    1.25
   4   8   8    3.75    1.12
  -4   8  -8    9.17    3.79
  -4  -8  -8    2.94    3.68
  -4   8  -8    7.38    3.76
  -4   8  -9    9.98    2.47
  -4  -8  -9   14.74    2.26
   4   8   9    9.76    1.12
  -4  -8 -10    1.31    2.08
  -4  -8 -11   15.76    1.99
  -4  -9  13    2.06    1.87
   4   9 -13    3.72    2.23
  -4   9  13    4.37    1.36
  -4  -9  12  120.21    4.43
  -4  -9  12  121.63    4.26
  -4  -9  12  118.12    4.09
  -4   9  12  116.06    4.16
  -4   9  11    1.62    1.71
  -4  -9  11    2.02    1.90
  -4  -9  11   -5.67    2.21
  -4   9  11   -1.53    2.48
  -4  -9  11   -0.50    1.74
  -4   9  11   -0.43    1.55
  -4   9  11   -1.93    2.27
  -4   9  10    2.10    2.38
  -4  -9  10    1.14    1.88
  -4  -9  10    0.72    2.34
  -4  -9  10    2.12    1.85
  -4   9  10   -0.41    1.68
  -4   9  10   -0.13    1.37
  -4  -9  10    1.02    1.88
  -4   9   9  352.44   11.95
  -4  -9   9  348.01   12.15
  -4   9   9  393.03   12.05
  -4  -9   9  377.72   11.85
  -4   9   9  343.24   11.78
  -4   9   9  342.95   11.73
  -4  -9   9  365.49   11.81
  -4   9   8    0.23    2.43
  -4  -9   8    1.08    3.17
  -4  -9   8    0.66    1.75
  -4   9   8    2.24    2.45
  -4   9   8    0.42    1.65
  -4  -9   8   -0.62    1.80
  -4   9   8    0.37    1.57
  -4   9   8    0.77    1.75
  -4  -9   8    1.00    2.04
  -4  -9   7   51.26    3.58
  -4   9   7   52.63    3.08
  -4   9   7   57.39    2.51
  -4  -9   7   51.92    2.52
  -4   9   7   57.27    2.55
  -4  -9   7   50.32    2.56
  -4   9   7   54.04    2.47
  -4   9   7   51.46    2.23
  -4   9   6    0.51    2.25
  -4   9   6    0.82    1.43
  -4  -9   6    0.08    1.78
  -4  -9   6    0.95    1.54
  -4   9   6   -0.66    2.58
  -4   9   6    2.06    2.30
  -4  -9   6   -0.29    1.61
  -4   9   6    1.28    1.53
  -4   9   6    0.01    1.15
  -4   9   5  123.97    4.41
  -4   9   5  111.46    4.06
  -4  -9   5  108.46    4.37
  -4  -9   5  110.27    4.15
  -4  -9   5  106.06    4.09
  -4  -9   5  105.95    4.24
  -4   9   5  119.56    4.09
  -4   9   5  120.33    4.09
  -4   9   5  115.12    3.97
  -4   9   4  155.91    5.55
  -4  -9   4  151.31    5.54
  -4   9   4  152.16    5.31
  -4  -9   4  160.61    5.37
  -4  -9   4  150.81    5.34
  -4   9   4  157.94    5.32
  -4   9   4  159.57    5.34
  -4  -9   4  148.11    5.41
  -4   9   4  158.19    5.26
  -4  -9   3   48.36    2.34
  -4   9   3   60.94    2.90
  -4   9   3   56.34    2.35
  -4  -9   3   49.11    2.46
  -4   9   3   55.03    2.31
  -4   9   3   58.09    2.30
  -4  -9   3   55.72    2.39
  -4  -9   3   48.76    2.65
  -4   9   3   49.97    2.22
  -4  -9   2   15.25    1.72
  -4   9   2   17.51    1.88
  -4   9   2   16.37    1.54
  -4  -9   2   16.87    1.62
  -4  -9   2   20.95    2.03
  -4   9   2   17.52    1.48
  -4   9   2   18.96    1.55
  -4  -9   2   17.76    3.52
  -4   9   1   98.18    3.59
  -4  -9   1   94.36    3.64
  -4  -9   1  104.11    4.72
  -4  -9   0   27.32    1.87
  -4  -9   0   28.17    3.20
  -4   9   0   31.38    2.09
  -4  -9  -1    8.25    1.61
  -4  -9  -1    8.13    2.90
  -4   9  -1    6.09    2.98
  -4  -9  -1    8.14    2.94
  -4   9  -2   24.85    1.39
  -4  -9  -2   23.19    1.88
  -4   9  -2   26.52    3.29
   4   9   2   25.22    3.69
  -4  -9  -2   29.37    3.33
  -4  -9  -3    9.46    1.76
  -4   9  -3   10.38    3.32
   4   9   3   11.79    3.64
  -4  -9  -3   13.18    3.25
  -4   9  -3    8.58    2.63
  -4   9  -4   13.59    2.39
  -4  -9  -4   12.74    1.90
  -4  -9  -4   16.48    3.46
  -4   9  -4   12.64    3.02
  -4   9  -4   12.30    2.23
  -4   9  -4   11.80    3.37
   4   9   4   12.32    3.77
  -4   9  -5    7.04    2.32
  -4  -9  -5    6.16    1.95
  -4   9  -5    6.46    1.41
  -4  -9  -5    9.37    3.50
  -4   9  -5    5.69    3.18
  -4   9  -5    7.33    2.36
  -4   9  -5    7.99    3.51
   4   9   5    7.35    3.66
  -4   9  -6    9.76    2.37
  -4  -9  -6    6.53    2.03
  -4   9  -6    4.40    1.37
  -4   9  -6    3.36    2.52
  -4   9  -6   11.18    3.69
   4   9   6    9.57    3.61
  -4  -9  -6    3.53    3.64
  -4   9  -6   10.10    3.40
  -4  -9  -7   35.42    2.41
  -4   9  -7   24.93    2.61
  -4   9  -7   33.35    2.87
  -4   9  -7   22.10    4.02
  -4  -9  -7   35.13    4.02
  -4   9  -7   28.13    3.82
  -4   9  -8   33.25    2.74
  -4  -9  -8   42.73    2.59
  -4   9  -8   40.88    3.12
  -4   9  -8   42.18    4.06
  -4  -9  -8   40.01    4.19
  -4   9  -8   30.44    4.17
  -4  -9  -9   39.14    2.52
  -4  -9 -10   16.88    2.07
  -4   9 -10   13.48    2.10
   4   9  11    1.81    1.28
   4   9  11    0.86    2.14
  -4  -9 -11    1.55    1.70
  -4 -10  12    4.84    2.06
  -4 -10  12    6.07    1.74
  -4 -10  12    5.02    1.45
  -4  10  12    4.80    1.58
  -4  10  12    2.64    1.89
  -4 -10  11   18.27    1.96
  -4  10  11   15.94    2.53
  -4 -10  11   17.12    1.81
  -4  10  11   16.65    1.66
  -4  10  11   15.42    2.22
  -4  10  10   43.55    3.04
  -4 -10  10   38.61    2.69
  -4 -10  10   42.88    2.43
  -4  10  10   39.76    2.24
  -4  10  10   42.28    2.03
  -4 -10  10   43.18    2.42
  -4 -10   9    0.75    3.19
  -4  10   9   -1.09    2.44
  -4  10   9    5.16    2.72
  -4 -10   9    0.56    1.85
  -4  10   9    2.74    1.80
  -4  10   9    0.24    1.79
  -4  10   9   -0.06    1.56
  -4 -10   9   -0.52    2.02
  -4 -10   8  360.79   12.81
  -4  10   8  369.19   12.66
  -4  10   8  382.82   12.57
  -4 -10   8  395.32   12.55
  -4  10   8  412.92   12.78
  -4  10   8  376.65   12.50
  -4  10   8  376.31   12.48
  -4 -10   8  373.97   12.54
  -4  10   7   17.60    2.57
  -4 -10   7   13.03    3.15
  -4  10   7   17.91    1.77
  -4 -10   7   16.06    2.08
  -4  10   7   15.43    2.75
  -4 -10   7   15.62    1.88
  -4  10   7   17.87    1.79
  -4  10   7   14.28    1.38
  -4  10   6    6.37    2.43
  -4  10   6    5.12    1.53
  -4 -10   6    5.31    1.90
  -4  10   6    5.11    2.65
  -4 -10   6    8.84    1.65
  -4  10   6    3.63    1.68
  -4  10   6    6.09    1.27
  -4  10   5    3.74    2.33
  -4  10   5    2.36    1.44
  -4 -10   5    3.10    2.22
  -4 -10   5    6.94    1.85
  -4 -10   5    4.08    1.55
  -4  10   5    4.30    1.62
  -4  10   5    3.77    1.64
  -4  10   5    3.40    1.23
  -4 -10   4   19.42    2.22
  -4  10   4   16.71    1.51
  -4 -10   4   16.04    1.82
  -4 -10   4   17.39    1.70
  -4  10   4   17.68    1.72
  -4  10   4   15.18    1.67
  -4  10   4   15.88    1.36
  -4 -10   4   16.24    2.01
  -4 -10   3   54.15    2.47
  -4 -10   3   54.91    2.63
  -4  10   3   54.05    2.41
  -4  10   3   56.25    2.47
  -4 -10   3   60.27    2.51
  -4  10   3   56.87    2.40
  -4  10   3   50.93    2.30
  -4 -10   3   50.50    2.78
  -4 -10   2  108.73    3.92
  -4  10   2  113.05    3.88
  -4 -10   2   98.58    4.11
  -4 -10   2  104.88    3.98
  -4  10   2  107.06    3.85
  -4 -10   2  114.62    5.24
  -4 -10   1    3.32    1.69
  -4  10   1    3.32    1.83
  -4  10   1    1.84    1.57
  -4 -10   1    0.34    1.93
  -4  10   1    2.60    1.31
  -4 -10   1    2.19    3.33
  -4  10   0    6.41    1.93
  -4 -10   0    8.04    3.04
  -4 -10   0    6.13    1.71
  -4 -10  -1   -0.72    2.81
  -4  10  -1   -1.21    3.06
  -4 -10  -1   -0.48    1.90
  -4 -10  -1    0.53    1.69
  -4 -10  -2    2.79    3.12
   4  10   2    3.32    3.59
  -4  10  -2    5.38    3.18
  -4  10  -2    2.64    1.12
  -4 -10  -2    4.00    1.76
  -4 -10  -3   17.98    3.42
  -4  10  -3   13.61    3.46
   4  10   3   16.67    3.77
  -4 -10  -3   16.19    1.93
  -4 -10  -4   11.63    3.43
  -4  10  -4    6.82    2.11
  -4  10  -4    9.35    2.78
  -4 -10  -4    3.28    1.90
  -4  10  -4    2.73    2.23
   4  10   4    4.32    3.75
   4  10   4    7.40    3.81
  -4  10  -4    3.94    3.40
  -4 -10  -5   20.64    3.71
  -4  10  -5   16.34    3.22
  -4 -10  -5   17.57    2.07
  -4  10  -5   16.17    1.60
  -4  10  -5   17.09    2.45
  -4  10  -5   10.93    3.59
   4  10   5   15.64    3.85
  -4 -10  -6   30.76    3.93
  -4  10  -6   18.45    3.46
  -4 -10  -6   26.38    2.24
  -4  10  -6   21.67    1.69
  -4  10  -6   23.21    2.63
  -4  10  -6   18.49    3.78
   4  10   6   29.65    3.85
  -4 -10  -7   -1.15    3.63
  -4  10  -7    1.98    2.21
  -4  10  -7    3.60    3.38
  -4 -10  -7    2.38    2.08
  -4  10  -7    3.11    2.61
  -4  10  -7    3.17    3.56
   4  10   8   26.29    2.66
  -4 -10  -8   31.34    2.32
  -4  10  -8   28.75    2.46
   4  10   9   28.84    2.67
  -4 -10  -9   27.72    2.23
  -4  10  -9   25.61    2.38
   4  10  10   11.13    2.29
  -4 -10 -10   13.55    1.88
  -4  10 -10    9.81    1.92
   4  10  11    2.00    1.19
   4  10  11    4.48    1.90
  -4 -10 -11    4.16    1.57
  -4 -11  12   -0.65    1.90
  -4 -11  12    0.01    1.60
  -4 -11  12    0.37    1.33
  -4  11  12   -0.16    1.46
  -4 -11  11   37.35    2.20
  -4  11  11   36.67    1.96
  -4 -11  11   35.26    2.05
  -4  11  10   32.91    2.61
  -4 -11  10   28.22    2.43
  -4 -11  10   35.10    2.22
  -4  11  10   35.78    2.18
  -4  11  10   30.55    2.03
  -4  11  10   33.17    1.88
  -4 -11  10   34.04    2.21
  -4  11   9   28.43    2.74
  -4 -11   9   31.64    3.29
  -4  11   9   35.92    2.20
  -4  11   9   32.41    2.99
  -4 -11   9   34.75    2.22
  -4  11   9   29.96    2.12
  -4  11   9   28.64    1.95
  -4 -11   9   31.00    2.32
  -4  11   8    1.45    2.53
  -4 -11   8    1.68    3.10
  -4  11   8    3.68    1.78
  -4 -11   8    5.73    2.00
  -4 -11   8    3.11    1.81
  -4  11   8    0.37    2.78
  -4  11   8    3.89    1.69
  -4  11   8    2.60    1.84
  -4  11   8    3.64    1.15
  -4 -11   7  102.48    4.77
  -4  11   7  115.06    4.48
  -4  11   7  111.58    4.07
  -4 -11   7  108.42    4.14
  -4  11   7  122.52    4.70
  -4 -11   7  106.04    4.11
  -4  11   7  112.05    4.03
  -4  11   7   98.35    3.83
  -4  11   6   32.16    2.75
  -4 -11   6   28.50    3.23
  -4  11   6   27.15    1.96
  -4 -11   6   30.51    2.24
  -4 -11   6   29.66    2.06
  -4  11   6   30.59    2.07
  -4 -11   6   29.29    2.46
  -4  11   6   28.50    1.71
  -4  11   5   19.23    1.76
  -4 -11   5   19.74    2.46
  -4 -11   5   23.29    2.05
  -4 -11   5   20.14    1.94
  -4  11   5   22.22    1.95
  -4  11   5   24.45    1.57
  -4 -11   4   27.78    2.48
  -4  11   4   22.70    1.75
  -4 -11   4   30.52    2.08
  -4 -11   4   28.62    1.99
  -4 -11   4   29.28    2.30
  -4  11   4   27.75    1.94
  -4  11   4   25.97    1.98
  -4  11   4   26.66    1.65
  -4 -11   3    9.24    2.00
  -4 -11   3    9.08    2.16
  -4  11   3   11.16    1.44
  -4  11   3    9.22    1.61
  -4 -11   3    8.94    1.79
  -4 -11   3    9.42    1.67
  -4  11   3   10.89    1.64
  -4 -11   3    4.31    3.77
  -4 -11   2    2.83    2.09
  -4 -11   2    3.09    1.87
  -4  11   2    1.30    1.58
  -4 -11   2    3.77    1.68
  -4  11   2    3.17    1.52
  -4 -11   2    2.33    3.46
  -4 -11   1    2.82    2.08
  -4 -11   1    3.50    1.85
  -4  11   1    4.53    1.68
  -4  11   1    4.04    1.40
  -4 -11   1    4.51    3.31
  -4 -11   0  111.55    4.49
  -4 -11   0  125.17    4.24
  -4 -11   0  107.78    4.32
  -4 -11   0  121.62    5.20
  -4  11   0  122.98    4.43
   4  11   1  662.96   22.19
  -4 -11  -1  648.86   21.45
  -4 -11  -1  674.27   21.43
  -4 -11  -2   22.11    2.33
   4  11   2   28.79    3.86
  -4  11  -2   23.00    3.52
  -4  11  -2   23.77    1.51
  -4 -11  -2   27.20    2.09
  -4 -11  -2   30.75    3.48
  -4 -11  -3   -1.99    2.22
  -4 -11  -3    1.28    3.26
  -4  11  -3   -1.10    3.27
   4  11   3   -0.33    3.64
  -4  11  -3    0.12    1.13
  -4 -11  -3   -0.99    1.92
  -4 -11  -4    5.66    3.47
  -4  11  -4    6.76    2.19
  -4 -11  -4    4.23    1.95
  -4  11  -4    5.06    2.13
  -4  11  -4    8.41    3.47
   4  11   4    1.94    3.77
   4  11   4    5.22    3.90
  -4  11  -5   28.20    3.75
   4  11   5   29.49    4.07
  -4 -11  -5   33.98    3.83
  -4  11  -5   29.46    2.46
   4  11   5   22.97    2.41
  -4  11  -5   28.33    1.85
  -4  11  -5   28.16    2.51
  -4 -11  -5   30.22    2.24
  -4  11  -6   22.64    3.77
   4  11   6   28.38    3.83
   4  11   6   27.23    2.48
  -4  11  -6   26.82    1.75
  -4  11  -6   26.65    2.61
  -4 -11  -6   27.51    2.23
  -4  11  -6   22.94    2.41
  -4 -11  -6   35.29    3.87
   4  11   7    1.22    2.31
  -4  11  -7    2.34    2.60
  -4 -11  -7    0.64    2.00
  -4  11  -7    2.98    2.16
   4  11   8    2.82    2.32
  -4  11  -8    5.31    2.61
  -4 -11  -8    4.89    1.95
  -4  11  -8    5.82    2.11
   4  11   9   30.71    2.54
  -4  11  -9   34.28    2.70
  -4 -11  -9   35.52    2.18
  -4  11  -9   31.72    2.34
   4  11  10    8.24    2.14
  -4  11 -10    8.97    2.33
  -4 -11 -10   10.80    1.64
  -4  12  11   -1.24    1.40
  -4  12  11   -0.57    1.53
  -4 -12  11   -0.80    1.64
  -4  12  10   -0.08    1.68
  -4 -12  10    2.27    1.77
  -4 -12  10    0.27    2.00
  -4  12  10    3.59    1.41
  -4  12  10    2.13    1.58
  -4 -12  10    2.98    1.79
  -4 -12   9    3.92    2.91
  -4  12   9    5.46    1.80
  -4 -12   9    9.59    1.85
  -4 -12   9    7.06    1.82
  -4  12   9    6.29    1.61
  -4  12   9    4.21    1.74
  -4 -12   9    7.74    2.00
  -4  12   8   31.71    2.14
  -4 -12   8   32.95    2.28
  -4 -12   8   31.56    2.21
  -4  12   8   32.04    2.08
  -4 -12   8   28.02    3.21
  -4 -12   7   -1.47    2.99
  -4  12   7    0.86    1.72
  -4 -12   7   -0.72    1.94
  -4 -12   7   -1.05    1.79
  -4  12   7   -1.09    1.77
  -4  12   7    0.49    1.25
  -4 -12   6   50.16    3.61
  -4  12   6   57.62    2.68
  -4 -12   6   60.69    2.85
  -4 -12   6   55.71    2.75
  -4  12   6   59.25    2.75
  -4  12   6   59.27    2.76
  -4  12   6   60.05    2.43
  -4 -12   6   59.68    3.05
  -4 -12   5    1.35    2.50
  -4  12   5    1.24    1.57
  -4 -12   5    3.10    2.35
  -4 -12   5    4.23    1.91
  -4 -12   5   -2.39    1.78
  -4  12   5   -0.34    1.83
  -4  12   5   -1.19    1.81
  -4  12   5    1.08    1.33
  -4 -12   4  160.39    6.82
  -4 -12   4  156.87    5.74
  -4 -12   4  144.82    5.68
  -4  12   4  151.21    5.40
  -4 -12   4  160.04    5.46
  -4 -12   4  154.36    5.50
  -4  12   4  157.79    5.42
  -4 -12   4  150.43    5.59
  -4  12   4  161.74    5.48
  -4  12   4  151.71    5.33
  -4 -12   3    2.81    3.76
  -4 -12   3    8.96    2.32
  -4  12   3    9.16    1.47
  -4 -12   3    3.56    2.29
  -4  12   3    6.81    1.66
  -4 -12   3    6.84    1.84
  -4 -12   3    3.82    1.76
  -4  12   3    7.58    1.67
  -4 -12   3    4.47    2.10
  -4 -12   2    5.01    3.55
  -4 -12   2    2.14    2.24
  -4 -12   2    5.22    2.23
  -4  12   2    6.81    1.66
  -4 -12   2    4.71    1.75
  -4  12   2    6.82    1.59
  -4 -12   2    5.33    2.01
  -4 -12   1  152.28    5.60
  -4 -12   1  150.04    5.60
  -4  12   1  156.11    5.39
  -4 -12   1  149.61    5.46
  -4  12   1  152.78    5.29
  -4 -12   1  168.82    6.34
  -4  12   0    4.03    1.81
  -4 -12   0    3.79    2.19
  -4 -12   0    0.25    1.95
  -4 -12   0    4.19    2.22
   4  12   1  303.90   11.73
  -4 -12  -1  321.77   10.83
  -4 -12  -1  318.87   10.79
   4  12   2  439.56   15.38
  -4  12  -2  442.99   14.40
  -4 -12  -2  444.10   14.49
  -4 -12  -2  440.26   14.61
  -4 -12  -3    1.74    3.36
   4  12   3    2.08    4.04
  -4  12  -3   -1.78    3.31
   4  12   3    2.38    3.69
  -4 -12  -3    2.14    1.95
  -4  12  -3    2.13    1.18
  -4 -12  -3    2.59    2.33
  -4 -12  -4    2.82    3.41
  -4  12  -4    3.09    2.21
  -4 -12  -4    4.48    2.44
  -4 -12  -4    3.17    1.95
  -4  12  -4    5.26    3.35
   4  12   4    3.76    3.96
   4  12   4    1.88    3.80
  -4  12  -5    0.45    3.31
   4  12   5    3.10    3.78
   4  12   5   -0.25    2.10
  -4 -12  -5   -0.01    2.47
  -4  12  -5    1.00    1.52
  -4 -12  -5   -3.76    3.46
  -4  12  -5    3.23    2.20
  -4  12  -5    1.67    2.13
  -4 -12  -5    1.77    1.95
   4  12   6    1.03    2.19
  -4  12  -6    0.14    1.42
  -4  12  -6    0.76    2.36
  -4 -12  -6   -0.96    1.93
  -4 -12  -6    1.34    3.34
  -4  12  -6   -0.38    2.17
   4  12   7   53.23    2.95
  -4  12  -7   56.53    3.11
  -4 -12  -7   58.00    2.70
  -4  12  -7   58.05    2.91
   4  12   8   23.80    2.36
  -4  12  -8   20.83    2.58
  -4 -12  -8   26.70    1.99
  -4  12  -8   25.34    2.25
   4  12   9   -2.22    2.09
  -4 -12  -9    1.53    2.10
  -4  12  -9    1.04    2.24
  -4  12  -9   -0.23    1.89
  -4 -12  -9    0.40    1.61
   4  12  10    2.52    1.72
  -4 -12 -10    5.44    1.83
  -4 -12 -10    3.01    1.43
  -4 -13  11   16.68    1.66
  -4  13  11   19.23    1.58
  -4  13  10    6.80    1.62
  -4 -13  10    5.46    1.53
  -4 -13  10    4.35    1.69
  -4  13  10    4.18    1.51
  -4  13  10    6.27    1.33
  -4 -13  10    4.96    1.68
  -4  13   9    3.09    1.64
  -4 -13   9    3.92    1.68
  -4 -13   9    3.62    1.75
  -4  13   9    3.13    1.52
  -4  13   9    1.43    1.66
  -4 -13   9    3.54    1.88
  -4  13   8   97.80    3.63
  -4 -13   8   96.83    3.62
  -4 -13   8   95.62    3.65
  -4  13   8   88.88    3.55
  -4 -13   7   38.23    3.30
  -4 -13   7   39.86    3.14
  -4  13   7   44.31    2.34
  -4 -13   7   47.70    2.47
  -4 -13   7   44.27    2.43
  -4  13   7   45.49    2.38
  -4  13   7   39.54    1.98
  -4 -13   6   34.81    4.23
  -4 -13   6   27.92    2.86
  -4  13   6   28.16    1.99
  -4 -13   6   30.42    2.20
  -4 -13   6   27.27    2.15
  -4  13   6   32.00    2.20
  -4  13   6   28.38    2.18
  -4  13   6   30.62    1.73
  -4 -13   6   28.08    2.49
  -4 -13   5   -0.69    4.00
  -4 -13   5    2.90    2.62
  -4  13   5    3.11    1.62
  -4 -13   5    1.11    1.89
  -4 -13   5    1.73    1.81
  -4  13   5    1.80    1.84
  -4  13   5   -0.39    1.93
  -4  13   5    0.51    1.39
  -4 -13   5    4.17    2.22
  -4 -13   4    2.14    3.84
  -4 -13   4   16.88    2.61
  -4  13   4    4.09    1.56
  -4 -13   4   19.77    2.41
  -4 -13   4    1.37    1.89
  -4 -13   4    5.28    1.88
  -4  13   4    5.50    1.80
  -4  13   4    1.33    1.42
  -4 -13   3    1.68    3.74
  -4 -13   3    7.99    2.50
  -4 -13   3    7.09    2.34
  -4  13   3    4.07    1.69
  -4 -13   3    6.61    1.86
  -4  13   3    4.56    1.73
  -4 -13   3    6.41    2.19
  -4 -13   2   27.05    2.62
  -4 -13   2   24.80    2.52
  -4  13   2   26.16    2.00
  -4 -13   2   28.31    2.17
  -4  13   2   28.56    1.90
  -4 -13   2   26.37    2.38
  -4 -13   2   30.28    3.68
  -4 -13   1   18.78    2.48
  -4 -13   1   19.13    2.43
  -4  13   1   15.89    1.91
  -4  13   1   17.18    1.67
  -4 -13   1   16.89    2.18
  -4 -13   1   14.92    1.97
  -4 -13   0   -0.08    2.35
  -4 -13   0   -1.17    2.33
  -4  13   0    1.84    1.84
   4 -13   0   -0.33    1.66
   4  13   0   -0.37    3.61
  -4 -13   0   -0.01    2.10
  -4 -13   0   -0.45    2.05
  -4 -13  -1   13.11    2.44
  -4  13  -1   17.65    2.02
   4  13   1   11.54    3.66
  -4 -13  -1   13.33    2.11
  -4  13  -1   15.19    1.46
  -4 -13  -1   14.12    2.43
   4  13   2    3.72    3.64
  -4 -13  -2    3.27    2.00
  -4  13  -2    1.36    1.31
  -4 -13  -2    3.20    2.43
  -4  13  -3  367.14   11.94
   4  13   3  333.73   12.81
   4  13   3  391.55   13.14
  -4 -13  -3  357.44   11.85
  -4  13  -3  361.63   11.74
  -4 -13  -3  347.18   12.00
  -4  13  -4   74.90    3.45
  -4 -13  -4   81.19    3.65
   4  13   4   78.76    5.11
  -4 -13  -4   72.37    3.24
  -4  13  -5   45.93    2.17
  -4  13  -5   38.11    2.63
  -4 -13  -5   41.65    2.91
  -4 -13  -5   39.02    2.41
  -4  13  -6    2.46    1.39
   4  13   6    1.87    2.03
  -4 -13  -6    6.56    2.44
  -4 -13  -6    3.80    1.85
  -4  13  -6    5.48    2.09
   4  13   7   24.78    2.20
  -4 -13  -7   23.73    2.48
   4  13   7   17.61    1.73
  -4 -13  -7   20.33    1.93
  -4  13  -7   23.61    2.21
   4  13   8   13.26    2.01
  -4 -13  -8   16.48    2.22
  -4 -13  -8   12.66    1.74
  -4  13  -8   11.43    1.98
   4  13   9    0.28    1.36
   4  13   9    2.24    1.75
  -4 -13  -9    1.78    1.87
  -4 -13  -9    0.63    1.42
  -4 -14  10   17.52    1.63
  -4 -14  10   17.49    1.55
  -4  14  10   14.11    1.51
  -4  14  10   18.55    1.62
  -4  14   9   84.29    3.15
  -4 -14   9   83.68    3.12
  -4 -14   9   82.23    3.17
  -4  14   9   77.29    3.04
  -4 -14   9   82.54    3.20
  -4 -14   8   11.96    1.83
  -4 -14   8   16.29    1.80
  -4  14   8   17.05    1.74
  -4  14   8   14.05    1.71
  -4  14   7   35.67    2.15
  -4 -14   7   41.28    2.26
  -4 -14   7   38.42    2.26
  -4  14   7   40.04    2.27
  -4 -14   7   42.54    2.48
  -4  14   7   33.31    1.81
  -4 -14   6   27.33    2.84
  -4  14   6   24.66    1.91
  -4 -14   6   23.93    2.10
  -4 -14   6   27.34    2.10
  -4  14   6   24.99    2.08
  -4  14   6   28.93    2.12
  -4  14   6   23.15    1.62
  -4 -14   6   24.54    2.34
  -4 -14   5    3.41    3.74
  -4 -14   5   -2.20    2.86
  -4 -14   5    9.51    2.74
  -4  14   5   -0.29    1.61
  -4 -14   5    1.48    1.90
  -4 -14   5    1.63    1.88
  -4  14   5    3.68    1.85
  -4 -14   5    3.36    2.17
  -4  14   5    2.79    1.42
  -4 -14   4   14.26    2.70
  -4 -14   4   13.06    1.99
  -4 -14   4   12.29    2.39
  -4  14   4   11.65    1.69
  -4  14   4   16.62    1.90
  -4  14   4   15.70    1.56
  -4 -14   4   17.14    2.22
  -4 -14   3   54.38    3.23
  -4 -14   3   44.65    2.99
  -4 -14   3   51.04    2.71
  -4  14   3   54.00    2.52
  -4 -14   3   52.51    2.92
  -4 -14   3   55.67    2.77
  -4 -14   2   -0.15    2.54
  -4 -14   2   -0.30    2.35
  -4  14   2    1.40    1.75
  -4 -14   2    1.99    1.90
  -4  14   2    0.52    1.64
  -4 -14   2    1.99    2.18
  -4 -14   2   -2.60    1.99
  -4  14   2   -0.13    1.45
   4  14  -1   28.07    3.77
  -4 -14   1   35.67    2.86
  -4 -14   1   30.55    2.66
  -4  14   1   36.86    2.24
  -4  14   1   35.13    2.00
  -4 -14   1   31.62    2.50
  -4  14   1   37.55    1.95
  -4 -14   1   35.65    2.24
  -4 -14   0   10.86    2.52
  -4 -14   0    5.70    2.38
  -4  14   0    6.55    1.90
   4 -14   0    6.16    1.75
  -4  14   0    9.13    1.48
  -4 -14   0    8.16    2.12
  -4 -14   0    6.86    2.08
   4  14   0    7.76    3.48
   4  14   1   56.19    4.35
  -4 -14  -1   63.12    3.31
  -4 -14  -1   60.18    3.23
  -4  14  -1   69.17    2.95
   4 -14   1   51.90    2.77
  -4 -14  -1   66.12    3.00
  -4  14  -1   67.58    2.61
  -4 -14  -1   63.71    2.87
   4  14   2   28.33    3.68
  -4 -14  -2   25.62    2.57
  -4 -14  -2   24.43    2.72
  -4  14  -2   28.05    2.21
  -4 -14  -2   29.87    2.25
   4  14   2   26.05    1.87
  -4  14  -2   29.29    1.69
   4  14   3  214.31    8.93
  -4  14  -3  205.35    7.63
  -4 -14  -3  223.07    7.70
  -4 -14  -3  216.45    7.53
  -4  14  -3  221.94    7.37
  -4  14  -4  108.72    4.31
  -4 -14  -4  110.74    4.13
  -4 -14  -4  109.31    4.48
  -4  14  -5   38.05    2.02
  -4  14  -5   38.98    2.49
  -4 -14  -5   35.56    2.26
  -4 -14  -5   35.40    2.74
  -4  14  -6    4.76    1.35
  -4 -14  -6    6.29    2.30
  -4 -14  -6    3.59    1.68
  -4  14  -6    4.81    2.02
  -4 -14  -7    0.43    2.08
   4  14   7   -0.27    1.46
  -4 -14  -7    0.44    1.55
  -4  14  -7    3.98    1.94
  -4 -14  -8   27.82    1.76
  -4 -14  -8   29.41    2.19
  -4 -15   9   13.15    1.61
  -4 -15   9   13.58    1.50
  -4  15   9   12.13    1.51
  -4  15   9   13.84    1.55
  -4 -15   8   44.73    2.30
  -4 -15   8   44.29    2.23
  -4  15   8   48.59    2.26
  -4  15   7   34.53    2.01
  -4 -15   7   36.31    2.08
  -4 -15   7   34.24    2.12
  -4  15   7   34.07    2.09
  -4  15   7   30.78    2.10
  -4  15   7   31.06    1.67
  -4 -15   7   34.74    2.27
  -4 -15   6   53.37    3.17
  -4 -15   6   53.97    2.59
  -4  15   6   51.61    2.46
  -4  15   6   52.03    2.55
  -4  15   6   52.24    2.59
  -4 -15   6   53.24    2.74
  -4  15   6   50.47    2.23
  -4 -15   5    0.65    2.58
  -4 -15   5    0.91    1.83
  -4  15   5   -0.01    1.53
  -4  15   5    1.01    1.77
  -4 -15   5    1.07    2.07
  -4  15   5    0.73    1.36
  -4 -15   4    3.60    2.62
  -4 -15   4    2.06    1.88
  -4  15   4    3.16    1.78
  -4 -15   4    1.86    2.06
  -4  15   4    2.35    1.41
  -4 -15   3    0.79    2.63
  -4 -15   3    1.86    1.87
  -4 -15   3   -0.36    2.23
  -4  15   3    1.40    1.68
  -4 -15   3    1.86    2.04
  -4 -15   2   -1.20    2.58
  -4 -15   2   -2.76    2.28
  -4 -15   2   -1.97    1.90
  -4  15   2   -0.93    1.63
  -4  15   2   -0.17    1.47
  -4 -15   2   -1.47    1.95
  -4 -15   2    1.85    2.19
   4  15  -1   -0.86    3.73
  -4 -15   1   -0.19    2.59
  -4 -15   1   -0.05    2.27
  -4  15   1    1.45    1.80
  -4 -15   1    1.65    1.88
   4 -15  -1    0.18    1.75
  -4  15   1   -0.19    1.53
  -4  15   1    0.07    1.44
  -4 -15   1    0.99    2.12
  -4 -15   1    1.10    2.12
  -4 -15   0    7.06    2.57
  -4 -15   0    7.77    2.28
  -4  15   0    7.68    1.87
   4 -15   0    5.55    1.73
  -4  15   0    7.27    1.47
  -4 -15   0    8.98    2.12
  -4 -15   0    8.43    2.03
   4  15   0    3.28    3.92
   4  15   1   86.41    5.25
  -4 -15  -1   79.27    3.84
  -4 -15  -1   73.02    3.68
  -4  15  -1   93.73    3.47
   4 -15   1   75.80    3.35
  -4 -15  -1   83.73    3.52
  -4  15  -1   94.11    3.23
  -4 -15  -2   56.36    3.13
  -4  15  -2   56.12    2.67
  -4 -15  -2   49.29    2.70
  -4  15  -2   55.19    2.28
  -4 -15  -2   46.86    2.91
  -4 -15  -3   23.00    2.53
  -4 -15  -3   20.87    2.33
   4  15   3   16.99    1.72
  -4 -15  -3   18.84    2.01
  -4  15  -3   23.80    1.47
  -4  15  -4   89.15    3.19
  -4 -15  -4   78.13    3.47
  -4 -15  -4   76.61    3.23
   4  15   4   71.58    3.14
  -4 -15  -4   85.73    3.62
  -4  15  -5   12.12    1.52
  -4 -15  -5    8.63    2.11
  -4 -15  -5   14.30    2.24
  -4 -15  -5    8.36    1.71
  -4 -15  -6    7.55    2.06
  -4 -15  -6    4.74    1.94
  -4  15  -6    4.19    1.24
   4  15   6    3.19    1.56
  -4 -15  -6    3.72    1.54
  -4 -15  -7    4.60    1.89
  -4 -15  -7    4.83    1.78
   4  15   7    2.27    1.29
  -4  15  -7    6.60    1.51
   4  15   7    4.57    1.30
   4  15   7    4.22    1.39
  -4 -15  -7    5.05    1.36
  -4 -16   8    4.83    1.49
  -4  16   8    4.83    1.34
  -4 -16   7    6.06    1.59
  -4  16   7    5.83    1.39
  -4  16   7    5.50    1.59
  -4 -16   7    4.55    1.77
  -4 -16   6   32.80    2.03
  -4  16   6   33.02    1.82
  -4  16   6   31.64    2.01
  -4 -16   6   29.22    2.16
  -4  16   6   27.78    1.63
  -4 -16   5   -0.57    2.46
  -4  16   5    1.41    1.69
  -4 -16   5   -0.64    1.97
  -4  16   5    1.15    1.26
  -4 -16   5    0.53    1.72
  -4 -16   4   38.27    2.82
  -4  16   4   32.63    2.07
  -4 -16   4   33.31    2.35
  -4 -16   4   36.15    2.21
  -4 -16   3    4.52    2.59
  -4 -16   3    3.97    1.84
  -4  16   3    4.87    1.61
  -4 -16   3    6.06    1.98
  -4 -16   2    3.79    2.55
  -4 -16   2   -0.24    2.09
  -4 -16   2    0.59    1.88
   4 -16  -2   -0.16    1.74
  -4  16   2   -1.18    1.55
  -4 -16   2    0.14    2.13
  -4 -16   2    1.28    1.84
  -4  16   2    0.69    1.41
  -4 -16   1   21.08    2.68
  -4 -16   1   14.94    2.26
  -4  16   1   24.76    1.94
  -4 -16   1   26.42    2.14
   4 -16  -1   17.82    1.87
  -4  16   1   16.35    1.64
  -4 -16   1   20.05    2.22
  -4  16   1   20.00    1.62
  -4 -16   1   19.30    2.17
  -4 -16   0    0.19    2.14
  -4  16   0    2.98    1.79
   4 -16   0    0.10    1.64
  -4 -16   0   -1.48    1.88
  -4 -16   0    2.29    2.47
  -4  16   0    3.34    1.38
  -4 -16   0    0.67    2.00
  -4  16  -1   16.29    1.89
  -4 -16  -1   11.58    2.16
  -4 -16  -1   15.12    2.53
  -4 -16  -1   14.93    2.01
  -4  16  -1   13.83    1.46
  -4  16  -2    7.74    1.76
  -4 -16  -2    8.10    2.36
  -4  16  -2    7.41    1.30
  -4 -16  -2    6.35    1.83
  -4 -16  -2    4.89    2.08
  -4 -16  -3   -1.16    2.21
  -4 -16  -3   -0.27    2.00
   4  16   3   -0.20    1.39
  -4  16  -3    0.25    1.13
  -4 -16  -3   -0.68    1.67
  -4 -16  -4    0.98    2.13
  -4  16  -4    1.21    1.46
  -4 -16  -4    2.64    1.88
   4  16   4    0.52    1.34
  -4 -16  -4    0.08    1.57
  -4 -16  -5   10.28    1.99
  -4  16  -5    9.87    1.38
   4  16   5    7.81    1.39
  -4 -16  -5    7.99    1.47
  -4 -16  -5    9.79    1.79
   4  16   5    6.86    1.17
  -4 -16  -6   15.97    1.70
   4  16   6   14.24    1.27
   4  16   6   17.03    1.57
   4  16   6   21.69    1.44
  -4 -16  -6   24.25    1.98
  -4  17   7   -2.31    1.39
  -4 -17   7    1.29    1.50
  -4 -17   7    0.06    1.36
  -4  17   6    1.79    1.50
  -4  17   6    1.75    1.07
  -4 -17   6    1.58    1.64
  -4 -17   5    7.63    2.25
  -4  17   5    5.94    1.59
  -4  17   5    8.01    1.24
  -4 -17   5    8.59    1.75
  -4 -17   5    6.55    1.69
  -4 -17   4    1.24    2.27
  -4  17   4    2.18    1.56
  -4 -17   4    1.38    1.75
  -4 -17   4    1.78    1.68
  -4 -17   3   26.27    2.55
  -4  17   3   22.57    1.74
  -4 -17   3   29.16    2.22
  -4 -17   3   24.07    1.92
   4 -17  -3   19.96    1.83
  -4 -17   3   24.54    1.95
  -4  17   2   16.62    1.63
  -4 -17   2   17.15    2.06
  -4  17   2   17.81    1.52
   4 -17  -2   16.33    1.81
  -4 -17   2   16.74    1.91
  -4 -17   1   22.05    2.54
  -4  17   1   26.18    1.63
   4 -17  -1   21.62    1.83
  -4 -17   1   24.27    2.04
  -4  17   0    6.35    1.71
  -4 -17   0    5.09    1.79
  -4 -17   0    6.50    2.36
  -4  17   0    9.12    1.36
  -4 -17  -1    2.42    1.81
  -4  17  -1    3.79    1.65
  -4 -17  -1    6.25    1.76
  -4 -17  -1    4.94    2.26
  -4  17  -1    4.31    1.31
  -4 -17  -1    4.30    1.76
  -4 -17  -2    1.85    1.70
  -4  17  -2   -1.08    1.59
  -4 -17  -2   -0.91    2.15
  -4  17  -2    0.90    1.16
  -4 -17  -2   -0.11    1.65
  -4  17  -3   12.64    1.56
  -4 -17  -3   10.16    1.67
  -4 -17  -3   13.58    2.10
  -4  17  -3   14.63    1.14
  -4 -17  -4   34.46    2.31
  -4  17  -4   39.02    1.92
   4  17   5    2.03    1.42
   4  17   5    0.89    1.06
  -4 -17  -5    1.22    1.75
  -4  17  -5    2.21    1.12
  -4  18   5   23.92    1.59
  -4  18   5   20.17    1.32
  -4 -18   5   22.07    1.59
  -4  18   4   -0.07    1.35
  -4 -18   4   -1.89    2.08
  -4 -18   4    1.06    1.52
  -4  18   3    1.45    1.34
  -4 -18   3    0.77    1.50
  -4 -18   3    1.38    2.05
  -4 -18   2   16.23    1.72
  -4  18   2   14.38    1.37
  -4 -18   2   15.78    2.17
  -4 -18   1    4.50    1.58
  -4  18   1    2.75    1.24
  -4 -18   1    4.66    2.11
  -4 -18   0   25.06    1.89
  -4  18   0   29.41    1.57
  -4 -18   0   24.16    2.32
  -4 -18  -1   14.10    1.66
  -4 -18  -1   15.95    2.09
  -4  18  -1   16.21    1.29
  -4 -18  -2   31.38    1.85
  -4  18  -2   31.68    1.79
  -4 -18  -2   31.03    2.20
  -4  18  -2   31.01    1.53
  -4  18  -2   31.16    1.79
   4  18   3    0.28    1.43
  -4 -18  -3   -0.13    1.74
  -4  18  -3    1.73    1.30
  -4 -18  -3    0.38    1.38
  -4 -19   2    3.82    1.80
  -4  19   2    4.53    1.08
  -4  19   2    5.44    1.16
  -4 -19   2    5.05    1.36
  -4 -19   1    0.95    1.73
   4  19  -1    1.05    1.12
  -4  19   1    2.43    1.06
  -4 -19   1    2.95    1.31
  -4  19   1    1.95    1.20
  -4 -19   0   29.68    1.99
  -4  19   0   34.73    1.50
  -4 -19   0   32.66    1.72
  -5   0  14    1.06    2.02
  -5   0  14    2.46    1.94
  -5   0  14    2.47    1.27
  -5   0  13   -0.29    2.23
  -5   0  13   -0.26    1.48
  -5   0  13   -0.55    2.17
  -5   0  13    0.24    1.88
  -5   0  12  126.92    4.81
  -5   0  12  128.31    4.33
  -5   0  12  137.39    4.74
  -5   0  11   -1.46    2.46
  -5   0  11   -1.99    2.31
  -5   0  11    2.56    2.49
  -5   0  11   -1.53    1.96
  -5   0  11   -0.08    2.02
  -5   0  11   -1.03    1.68
  -5   0  11    0.48    2.91
  -5   0  10   10.51    1.62
  -5   0  10   10.33    2.44
  -5   0  10   17.47    2.28
  -5   0  10   15.01    2.01
  -5   0  10    7.78    3.02
  -5   0  10   12.71    1.68
  -5   0   9    2.92    1.50
  -5   0   9   -1.34    2.23
  -5   0   9    1.31    2.30
  -5   0   9   -0.31    1.76
  -5   0   9    0.06    1.49
  -5   0   9   -1.00    2.84
  -5   0   8    5.21    2.77
  -5   0   8    7.36    1.43
  -5   0   8    7.00    2.16
  -5   0   8    8.17    1.46
  -5   0   8    6.25    2.56
  -5   0   8    5.95    2.00
  -5   0   8    9.00    2.09
  -5   0   8    6.27    1.63
  -5   0   8    9.95    2.55
  -5   0   7    3.99    1.95
  -5   0   7    1.61    1.27
  -5   0   7   -0.06    2.62
  -5   0   7    0.86    2.24
  -5   0   7    1.94    1.82
  -5   0   7   -0.14    1.34
  -5   0   6   68.37    3.85
  -5   0   6   77.30    3.83
  -5   0   6   77.44    2.81
  -5   0   5   -2.03    3.02
  -5   0   5    0.02    2.54
  -5   0   5    0.20    1.11
  -5   0   4    3.98    2.90
  -5   0   4    2.82    1.09
  -5   0   4    1.53    2.41
  -5   0   3    0.51    2.73
  -5   0   3    0.38    2.53
  -5   0   3   -0.98    2.87
  -5   0   2 1054.59   33.57
  -5   0   2 1016.97   33.53
  -5   0   1   -1.66    2.52
  -5   0   1   -0.77    1.35
  -5   0   0   25.07    2.80
  -5   0   0   22.38    2.52
  -5   0  -1   -0.28    2.35
   5   0   1    1.75    2.58
  -5   0  -2   22.18    1.95
  -5   0  -2   24.10    2.65
   5   0   2   27.60    2.95
  -5   0  -2   22.70    3.14
  -5   0  -2   29.47    3.47
  -5   0  -2   26.56    2.33
   5   0   3   -0.87    2.89
  -5   0  -3   -0.69    3.46
  -5   0  -3   -3.21    3.13
  -5   0  -4  192.06    7.40
  -5   0  -5   11.25    2.03
  -5   0  -5   -0.50    3.51
  -5   0  -6  130.33    4.94
  -5   0  -6  140.02    6.15
  -5   0  -7    0.02    2.50
   5   0   7   -0.89    3.31
  -5   0  -7   -1.19    4.01
  -5   0  -7    0.62    4.67
  -5   0  -8   56.22    3.29
  -5   0  -8   56.45    4.86
  -5   0  -9    0.47    2.96
  -5   0  -9   -0.31    2.71
   5   0   9   -1.10    3.27
  -5   0  -9    3.60    4.29
   5   0  10   12.24    1.72
  -5   0 -10   16.42    2.92
  -5   0 -10   10.81    2.74
   5   0  11    0.05    1.40
  -5   0 -11    2.53    2.60
  -5   0 -11   -0.56    2.38
   5   0  12   15.78    1.37
  -5   0 -12   18.31    2.56
  -5   0 -12   20.69    2.35
  -5  -1  14   -1.41    1.87
  -5   1  14   -0.85    2.01
  -5   1  14    0.18    1.91
  -5  -1  14    1.73    1.91
  -5  -1  14   -0.54    1.27
  -5  -1  13   38.23    2.63
  -5   1  13   28.03    2.57
  -5  -1  13   28.01    2.50
  -5  -1  13   39.55    1.93
  -5   1  13   39.32    2.53
  -5  -1  13   41.97    2.56
  -5   1  13   26.04    2.20
  -5  -1  13   25.65    2.16
  -5  -1  12    2.36    2.46
  -5   1  12   -0.60    2.42
  -5  -1  12   -1.57    1.61
  -5  -1  12    1.53    2.30
  -5  -1  12   -1.99    2.42
  -5   1  12   -0.68    2.24
  -5  -1  12    2.03    2.03
  -5   1  12   -0.64    2.06
  -5   1  11   -0.04    2.05
  -5   1  11    0.61    1.54
  -5  -1  11    2.86    2.46
  -5   1  11    1.03    2.48
  -5  -1  11    0.93    2.46
  -5   1  11   -0.25    2.25
  -5  -1  11   -2.43    2.34
  -5   1  11    0.15    2.53
  -5  -1  11   -1.52    2.05
  -5  -1  11   -1.34    1.67
  -5  -1  11   -1.53    2.90
  -5  -1  10   17.14    3.09
  -5   1  10   16.66    2.49
  -5  -1  10   18.51    2.50
  -5   1  10   14.99    1.80
  -5   1  10   17.04    2.17
  -5   1  10   19.58    2.44
  -5  -1  10   17.69    2.59
  -5  -1  10   20.00    2.12
  -5   1  10   19.60    2.00
  -5   1  10   20.94    2.31
  -5  -1  10   18.52    1.77
  -5  -1   9    4.91    1.52
  -5  -1   9    7.04    2.93
  -5  -1   9    6.83    2.79
  -5   1   9    7.12    2.23
  -5  -1   9    8.32    2.25
  -5   1   9    5.45    1.53
  -5  -1   9    6.58    1.20
  -5  -1   9    5.36    1.65
  -5  -1   9   10.12    2.33
  -5   1   9    6.81    2.35
  -5   1   9    6.36    2.12
  -5   1   9    3.68    1.71
  -5  -1   9    5.88    1.84
  -5   1   9    7.69    1.76
  -5  -1   9    5.53    2.69
  -5  -1   8   80.99    4.32
  -5  -1   8   88.20    3.31
  -5   1   8   87.85    3.30
  -5  -1   8   82.73    3.61
  -5   1   8   81.62    3.57
  -5  -1   8   92.90    3.56
  -5  -1   8   90.33    3.88
  -5   1   8   89.42    3.55
  -5   1   8   94.43    3.77
  -5   1   8   87.71    3.56
  -5  -1   8   82.74    3.58
  -5  -1   8   84.38    3.28
  -5   1   8   80.45    3.32
  -5   1   8   78.50    3.33
  -5  -1   8   85.56    3.20
  -5  -1   8   90.52    4.23
  -5  -1   7   10.16    1.92
  -5  -1   7    8.05    2.31
  -5   1   7    8.26    1.37
  -5   1   7    7.29    1.98
  -5  -1   7    9.98    1.41
  -5  -1   7   10.42    2.99
  -5   1   7    6.23    1.54
  -5  -1   7    8.02    1.32
  -5  -1   7    7.64    2.68
  -5  -1   6    5.16    1.22
  -5  -1   6    3.53    2.59
  -5  -1   6    4.35    1.17
  -5   1   6    2.32    2.48
  -5  -1   6    5.14    2.96
  -5  -1   5   10.64    3.05
  -5  -1   5   10.60    2.62
  -5  -1   5   12.55    1.23
  -5  -1   5   11.89    1.18
  -5  -1   5   11.78    2.94
  -5   1   5   11.10    2.67
  -5  -1   4    7.34    2.99
  -5  -1   4    3.07    2.50
  -5  -1   4    7.01    2.92
  -5  -1   4    7.70    1.13
  -5  -1   3   92.82    3.36
  -5  -1   3   93.15    4.34
  -5   1   3   93.16    4.23
  -5  -1   3   81.56    4.19
  -5  -1   3   97.60    4.27
  -5  -1   2    1.30    1.56
  -5  -1   2    0.56    2.68
  -5   1   2    1.16    2.79
  -5  -1   1  730.82   22.86
  -5   1   1  690.58   22.47
  -5  -1   1  701.13   22.49
  -5  -1   0  614.92   19.29
  -5   1   0  627.69   19.25
  -5  -1   0  599.35   19.12
  -5   1   0  565.95   18.88
  -5  -1  -1   34.06    3.33
  -5   1  -1   29.89    2.71
  -5  -1  -1   28.50    2.41
  -5  -1  -1   30.66    2.37
  -5  -1  -2   -0.28    1.55
  -5   1  -2    0.93    1.73
  -5  -1  -2   -0.27    2.32
  -5  -1  -2   -3.21    3.28
  -5  -1  -2    0.86    3.05
  -5   1  -2    2.19    2.90
  -5   1  -2   -0.14    1.79
  -5   1  -2   -2.63    2.50
  -5  -1  -2    0.44    2.27
   5   1   2   -0.02    2.96
   5  -1   2   -1.45    2.51
  -5  -1  -3   48.39    3.76
  -5   1  -3   52.13    3.68
  -5  -1  -3   48.93    3.99
  -5  -1  -3   52.45    2.40
  -5  -1  -3   48.99    3.05
   5   1   3   58.41    3.63
  -5   1  -4  468.13   15.78
  -5  -1  -5    0.44    2.03
  -5   1  -5    5.07    3.53
  -5  -1  -6   14.85    2.31
  -5   1  -6    8.48    2.30
  -5   1  -6   12.76    3.80
  -5  -1  -7  144.65    5.49
  -5   1  -7  147.65    5.50
   5  -1   7  136.88    6.41
  -5   1  -7  159.18    6.71
  -5  -1  -7  159.78    7.34
  -5   1  -8  198.77    7.01
  -5  -1  -8  187.36    6.88
  -5   1  -8  193.20    6.91
   5  -1   8  183.95    7.74
  -5   1  -8  192.68    8.06
  -5  -1  -8  198.72    8.69
  -5   1  -9  142.91    5.58
  -5   1  -9  141.13    6.74
  -5  -1  -9  145.26    5.41
  -5   1  -9  136.00    5.45
   5  -1   9  133.99    6.29
   5   1  10    7.80    2.25
  -5   1 -10   14.42    2.75
  -5  -1 -10   12.59    2.71
   5  -1  10   17.59    1.75
  -5   1 -10   19.12    2.92
  -5  -1 -10   12.98    2.89
   5   1  11   -0.81    1.94
   5  -1  11   -0.27    2.06
  -5  -1 -11    3.76    2.58
  -5   1 -11    7.62    2.62
   5  -1  11    2.69    1.42
  -5   1 -11    0.48    2.54
  -5  -1 -11    4.56    2.36
  -5  -1 -12    4.51    2.21
  -5   1 -12    2.29    2.22
   5  -1  12    3.39    1.20
  -5   1 -12    4.71    2.22
  -5   2  14   46.95    2.85
  -5  -2  14   27.81    2.62
  -5   2  14   44.75    2.78
  -5  -2  13   27.56    2.49
  -5   2  13   23.50    2.48
  -5  -2  13   17.49    2.36
  -5   2  13   17.22    2.05
  -5   2  13   26.89    2.35
  -5  -2  13   27.06    2.42
  -5  -2  13   25.83    1.74
  -5   2  13   30.50    1.71
  -5  -2  12   30.70    2.74
  -5   2  12   28.83    2.73
  -5   2  12   22.78    2.34
  -5   2  12   27.31    1.87
  -5  -2  12   24.83    2.61
  -5   2  12   31.36    2.50
  -5  -2  12   36.14    2.63
  -5   2  12   33.51    1.91
  -5  -2  12   30.95    1.94
  -5   2  11  102.21    3.53
  -5  -2  11   99.66    3.55
  -5   2  11   67.62    3.77
  -5   2  11   89.57    3.62
  -5  -2  11   99.91    4.08
  -5  -2  11   79.58    4.01
  -5   2  11   97.66    4.09
  -5   2  11  107.86    3.92
  -5   2  11   86.03    4.71
  -5  -2  11   87.24    4.74
  -5   2  10   62.72    4.25
  -5  -2  10   65.64    4.28
  -5   2  10   74.26    3.57
  -5  -2  10   72.84    3.53
  -5   2  10   63.91    3.14
  -5  -2  10   77.13    2.88
  -5   2  10   81.44    3.59
  -5   2  10   77.62    3.65
  -5  -2  10   71.00    3.59
  -5  -2  10   78.93    3.23
  -5   2  10   74.63    3.16
  -5   2  10   84.12    3.17
  -5   2  10   89.36    3.47
  -5   2  10   75.99    3.05
  -5  -2  10   83.64    3.08
  -5   2   9   24.08    3.11
  -5  -2   9   22.81    3.16
  -5  -2   9   30.37    2.46
  -5  -2   9   32.12    3.03
  -5   2   9   28.01    1.93
  -5  -2   9   27.80    1.68
  -5  -2   9   30.62    2.57
  -5  -2   9   29.20    2.00
  -5   2   9   26.45    2.02
  -5   2   9   28.11    2.00
  -5   2   9   32.26    2.31
  -5  -2   9   27.11    1.85
  -5  -2   9   28.94    3.25
  -5   2   9   27.21    1.82
  -5   2   8    7.60    1.41
  -5  -2   8    6.72    1.43
  -5   2   8    4.37    2.70
  -5  -2   8    5.03    2.75
  -5  -2   8    8.04    2.61
  -5  -2   8    6.54    2.05
  -5   2   8    4.17    2.07
  -5   2   8    9.33    1.48
  -5  -2   8    5.90    1.34
  -5  -2   8    6.03    1.47
  -5  -2   8    7.13    2.12
  -5   2   8    5.52    1.62
  -5   2   8    5.65    1.60
  -5  -2   8    6.07    3.06
  -5  -2   7    1.35    1.89
  -5  -2   7    6.02    2.37
  -5  -2   7    2.15    1.28
  -5  -2   7    1.96    3.05
  -5   2   7    0.75    1.36
  -5  -2   7    2.38    1.40
  -5  -2   7   -0.43    2.67
  -5   2   7    1.89    1.26
  -5  -2   7    1.66    1.31
  -5   2   7    1.83    2.63
  -5   2   7   13.64    1.55
  -5   2   6  162.79    5.42
  -5   2   6  152.18    6.19
  -5  -2   6  158.33    6.24
  -5  -2   6  163.02    5.43
  -5  -2   6  164.26    6.33
  -5  -2   5    6.32    3.06
  -5   2   5    8.05    2.97
  -5   2   5    6.59    2.52
  -5  -2   5    7.74    2.61
  -5  -2   5    7.25    1.19
  -5   2   5    8.00    1.18
  -5  -2   5    8.44    1.27
  -5  -2   5    6.66    3.04
  -5   2   5    4.73    2.33
  -5   2   4  298.06    9.53
  -5  -2   4  289.10    9.53
  -5  -2   4  272.08   10.11
  -5   2   4  265.20   10.07
  -5  -2   4  325.53   10.21
  -5   2   4  336.65   10.20
  -5  -2   4  285.54    9.53
  -5  -2   4  306.09   10.17
  -5  -2   3    2.95    2.43
  -5   2   3    1.64    2.47
  -5  -2   3    6.55    2.87
  -5   2   3    1.35    2.76
  -5  -2   3    1.96    1.20
  -5  -2   2    1.56    1.49
  -5  -2   2    1.22    2.63
  -5   2   2    2.14    2.54
  -5   2   1   22.58    1.85
  -5  -2   1   25.26    2.82
  -5   2   1   27.81    2.72
  -5  -2   1   23.91    3.07
  -5   2   0   18.99    2.73
  -5  -2   0   12.40    2.75
  -5  -2   0   11.37    2.23
  -5   2   0   18.92    2.55
  -5  -2   0   12.41    3.00
  -5  -2  -1  419.30   13.81
  -5  -2  -1  420.72   13.64
  -5   2  -1  424.64   13.89
  -5   2  -1  412.54   13.49
  -5   2  -1  409.00   13.48
  -5  -2  -2   11.75    2.43
  -5   2  -2    7.64    2.93
  -5  -2  -2   10.59    1.61
  -5   2  -2   13.58    2.67
  -5  -2  -2   12.42    2.00
   5   2   2   13.50    3.05
  -5  -2  -3  122.20    5.50
  -5   2  -3  111.15    5.14
  -5  -2  -3  116.29    4.74
  -5  -2  -3  124.67    4.30
  -5  -2  -3  124.33    4.93
   5   2   3  124.85    5.33
  -5  -2  -4   16.85    3.79
  -5   2  -4   13.15    3.31
   5   2   4   22.67    3.47
  -5  -2  -5   75.38    3.30
  -5   2  -5   79.12    4.50
  -5  -2  -6   76.84    3.37
  -5   2  -6   62.75    4.64
  -5   2  -7    4.21    2.72
  -5  -2  -7    4.92    2.46
  -5   2  -7    2.92    2.53
   5   2   7    0.35    3.22
   5  -2   7    1.62    3.29
  -5   2  -7    2.81    3.93
  -5   2  -8    7.55    2.93
  -5  -2  -8    5.82    2.63
  -5   2  -8    5.54    2.73
   5   2   8    8.08    3.27
   5  -2   8    7.62    3.35
  -5  -2  -8   10.40    4.91
  -5   2  -8    4.22    4.10
  -5   2  -9  140.90    5.27
  -5  -2  -9  126.41    7.00
  -5   2  -9  131.15    6.38
  -5  -2  -9  136.15    5.05
  -5   2  -9  129.25    5.15
   5   2   9  105.82    5.85
   5  -2   9  113.98    5.92
  -5   2 -10   74.59    3.61
  -5  -2 -10   68.94    3.42
  -5   2 -10   70.54    3.52
   5  -2  10   61.94    2.73
   5   2  10   58.32    2.68
   5   2  10   53.22    3.14
  -5   2 -11   19.43    2.68
   5   2  11   16.16    1.50
   5  -2  11   13.33    1.53
  -5   2 -11   19.84    2.64
  -5  -2 -11   16.78    2.44
  -5  -2 -12    4.29    2.22
  -5   2 -12    6.74    2.15
  -5   2 -12    6.63    2.28
   5  -2  12    4.01    1.18
   5   2  12    4.92    1.16
  -5  -3  14   24.27    2.12
  -5   3  14   24.85    1.46
  -5  -3  14   25.48    1.49
  -5   3  13    2.04    1.83
  -5  -3  13    1.95    2.20
  -5  -3  13    1.47    1.42
  -5   3  13    2.90    1.38
  -5  -3  13    2.18    2.28
  -5  -3  13    0.12    2.09
  -5   3  13    2.42    2.31
  -5   3  12    2.59    2.06
  -5   3  12    2.02    1.57
  -5  -3  12    3.52    2.45
  -5   3  12    4.81    2.50
  -5  -3  12    3.40    2.35
  -5   3  12    3.13    2.24
  -5   3  12    2.55    1.50
  -5  -3  12    1.96    1.55
  -5   3  11   44.20    2.86
  -5   3  11   56.17    2.64
  -5  -3  11   55.90    2.35
  -5  -3  11   68.96    3.26
  -5  -3  11   54.58    3.18
  -5   3  11   58.99    3.28
  -5   3  11   65.58    3.02
  -5   3  11   59.63    2.52
  -5   3  11   48.99    3.72
  -5  -3  11   48.73    3.76
  -5  -3  11   57.33    2.54
  -5   3  10   24.15    3.17
  -5  -3  10   21.35    3.20
  -5  -3  10   18.39    2.41
  -5   3  10   20.33    1.86
  -5   3  10   15.16    2.15
  -5  -3  10   22.00    1.65
  -5  -3  10   18.23    2.59
  -5  -3  10   20.79    2.01
  -5   3  10   22.09    2.66
  -5   3  10   19.42    1.94
  -5   3  10   20.89    1.90
  -5  -3  10   22.08    2.23
  -5   3  10   26.22    2.32
  -5  -3  10   19.67    3.24
  -5  -3  10   24.99    1.82
  -5   3  10   24.99    1.76
  -5   3   9   18.05    2.98
  -5  -3   9   15.11    3.04
  -5  -3   9   20.11    2.33
  -5   3   9   22.34    1.79
  -5  -3   9   21.11    1.65
  -5   3   9   22.00    2.48
  -5  -3   9   21.60    1.87
  -5  -3   9   21.96    2.50
  -5   3   9   20.57    1.88
  -5   3   9   22.87    1.84
  -5  -3   9   19.11    2.04
  -5   3   9   22.21    2.18
  -5  -3   9   17.53    3.39
  -5   3   9   21.15    1.64
  -5  -3   9   21.53    1.69
  -5   3   8    5.44    1.38
  -5  -3   8    4.99    1.39
  -5   3   8    5.57    2.72
  -5  -3   8    3.49    2.75
  -5  -3   8    3.38    2.03
  -5   3   8    2.18    1.44
  -5   3   8   -0.81    2.07
  -5  -3   8    5.57    1.44
  -5  -3   8    3.79    1.51
  -5  -3   8    4.79    2.15
  -5   3   8    2.04    1.53
  -5   3   8    5.72    1.60
  -5  -3   8    4.52    3.30
  -5   3   7    4.04    1.87
  -5  -3   7    4.80    1.90
  -5   3   7    3.83    1.36
  -5   3   7    3.60    1.99
  -5  -3   7    3.09    3.22
  -5  -3   7    2.66    1.38
  -5   3   7    4.75    1.50
  -5   3   7    4.55    1.27
  -5  -3   7    4.76    1.31
  -5   3   7    3.14    2.59
  -5  -3   7    3.35    2.62
  -5   3   6  104.23    3.46
  -5  -3   6   98.59    3.69
  -5  -3   6   90.14    3.50
  -5   3   6   88.14    4.32
  -5  -3   6   82.48    4.35
  -5   3   6   93.00    3.34
  -5  -3   6   92.97    3.36
  -5  -3   6   96.62    4.64
  -5  -3   6   95.57    3.41
  -5   3   5  195.71    6.46
  -5  -3   5  192.13    6.46
  -5   3   5  184.87    7.17
  -5  -3   5  180.72    7.19
  -5  -3   5  197.56    7.33
  -5  -3   5  204.13    6.49
  -5   3   4   48.23    3.15
  -5  -3   4   48.58    3.23
  -5  -3   4   59.44    3.54
  -5   3   4   58.80    3.45
  -5  -3   4   52.88    2.32
  -5  -3   4   54.48    2.19
  -5  -3   3  158.79    5.84
  -5   3   3  146.22    5.77
  -5  -3   3  150.57    5.10
  -5  -3   3  148.91    5.05
  -5  -3   2  923.08   29.51
  -5   3   2  892.01   29.48
  -5   3   1   18.13    1.83
  -5  -3   1   21.06    2.81
  -5   3   1   17.28    2.71
  -5  -3   1   13.28    3.03
  -5   3   0  112.62    4.03
  -5  -3   0  111.06    4.74
  -5   3   0  103.74    4.64
  -5  -3   0  109.36    4.87
  -5  -3   0  110.05    4.59
  -5  -3   0  115.09    4.52
  -5  -3  -1   43.64    2.15
  -5  -3  -1   45.63    3.39
  -5   3  -1   45.73    3.09
  -5  -3  -1   42.81    2.94
   5   3   2  146.53    6.00
  -5   3  -2  140.93    5.74
  -5   3  -2  140.32    5.66
  -5  -3  -2  144.63    5.12
  -5   3  -2  147.33    4.94
  -5  -3  -2  153.64    5.66
   5   3   3   55.33    3.83
  -5  -3  -3   49.71    3.92
  -5   3  -3   48.28    3.38
  -5   3  -3   49.89    3.47
  -5  -3  -3   44.43    2.50
  -5  -3  -3   49.32    3.19
  -5  -3  -4    6.19    1.92
   5   3   4    8.99    3.42
  -5   3  -4    4.55    3.13
  -5  -3  -4    8.79    3.70
  -5  -3  -5    8.79    2.09
  -5  -3  -5    9.30    1.85
  -5   3  -5   11.63    3.44
  -5   3  -6    3.73    1.35
  -5   3  -6    5.26    2.49
  -5   3  -6    1.97    3.69
  -5   3  -7   59.91    3.33
  -5  -3  -7   56.03    3.09
   5  -3   7   44.59    4.02
   5   3   7   38.48    3.92
  -5  -3  -7   58.69    4.87
  -5   3  -7   60.54    4.47
  -5   3  -8    2.61    2.90
  -5   3  -8    3.02    2.76
  -5  -3  -8    2.58    2.58
   5   3   8   -0.79    3.17
   5  -3   8    1.91    3.26
  -5  -3  -8   -0.37    4.90
  -5  -3  -8    0.72    4.36
  -5   3  -8    3.74    3.96
  -5   3  -9   31.31    3.12
  -5  -3  -9   29.80    2.76
  -5   3  -9   32.52    3.04
   5   3   9   20.03    3.40
   5  -3   9   19.57    3.56
  -5  -3  -9   37.78    5.09
  -5  -3  -9   27.75    4.72
  -5   3  -9   29.27    4.29
  -5   3 -10   32.22    2.99
   5  -3  10   24.26    1.83
   5   3  10   24.63    1.78
  -5  -3 -10   29.86    2.63
  -5   3 -10   29.92    2.96
  -5   3 -11   58.03    3.09
   5  -3  11   47.79    2.20
   5   3  11   45.12    2.17
  -5   3 -11   58.20    3.07
  -5  -3 -12   -0.63    2.13
  -5   3 -12    3.60    2.14
  -5   3 -12    1.84    2.09
   5  -3  12    0.06    1.10
   5   3  12    0.67    1.07
  -5  -4  14   21.23    1.97
  -5  -4  14   22.22    2.06
  -5  -4  13    4.35    2.23
  -5   4  13    3.62    1.34
  -5  -4  13    5.86    1.38
  -5  -4  13    4.02    2.23
  -5  -4  13    3.83    2.07
  -5  -4  12   13.62    2.48
  -5   4  12   11.20    2.61
  -5   4  12   11.05    1.74
  -5   4  12   12.40    1.52
  -5  -4  12   13.38    1.59
  -5   4  11    2.40    2.06
  -5   4  11   -0.35    1.69
  -5  -4  11    4.61    1.50
  -5  -4  11    1.59    1.86
  -5   4  11    5.25    2.61
  -5  -4  11    4.36    2.47
  -5   4  11    1.44    1.64
  -5  -4  11    2.29    2.13
  -5   4  11    3.94    2.16
  -5   4  11   -2.42    2.79
  -5  -4  11   -2.06    2.89
  -5   4  11    1.74    1.49
  -5  -4  11    1.74    1.55
  -5   4  10    4.33    1.51
  -5  -4  10    4.90    1.58
  -5   4  10    1.98    2.82
  -5  -4  10    6.20    3.00
  -5  -4  10    5.41    2.21
  -5   4  10    5.10    1.70
  -5   4  10    3.41    2.03
  -5  -4  10    5.40    1.57
  -5  -4  10    2.21    1.84
  -5   4  10    5.19    2.57
  -5  -4  10    5.38    2.48
  -5   4  10    6.04    1.75
  -5  -4  10    5.91    2.12
  -5   4  10    6.26    2.16
  -5  -4  10    3.14    3.35
  -5   4   9  191.76    7.43
  -5  -4   9  187.66    7.52
  -5   4   9  202.02    6.83
  -5  -4   9  194.70    6.79
  -5   4   9  182.97    6.68
  -5  -4   9  199.17    6.57
  -5   4   9  194.86    6.88
  -5  -4   9  202.15    6.68
  -5  -4   9  190.06    6.84
  -5   4   9  192.71    6.67
  -5   4   9  199.46    6.59
  -5  -4   9  200.67    6.74
  -5   4   9  208.74    6.75
  -5   4   9  203.23    6.54
  -5  -4   9  201.52    7.62
  -5  -4   9  202.19    6.57
  -5   4   8   45.81    2.07
  -5   4   8   43.86    3.26
  -5  -4   8   40.85    3.43
  -5  -4   8   45.66    2.11
  -5   4   8   47.11    2.64
  -5  -4   8   45.79    2.56
  -5   4   8   46.44    2.26
  -5   4   8   42.11    2.55
  -5  -4   8   47.43    2.19
  -5  -4   8   43.13    2.19
  -5   4   8   45.58    2.28
  -5   4   8   45.28    2.17
  -5   4   8   44.80    2.44
  -5  -4   8   48.89    3.90
  -5   4   7   13.99    2.65
  -5  -4   7   12.76    2.71
  -5   4   7   15.43    1.37
  -5  -4   7   13.97    1.40
  -5   4   7   13.99    1.96
  -5  -4   7   13.06    1.95
  -5   4   7   15.08    1.51
  -5   4   7   11.72    2.03
  -5  -4   7   15.03    1.55
  -5  -4   7   11.73    1.41
  -5   4   7   14.64    1.60
  -5   4   7   12.88    1.47
  -5  -4   7   12.74    1.80
  -5   4   6   15.95    2.71
  -5  -4   6   21.03    2.83
  -5  -4   6   22.30    1.49
  -5   4   6   19.90    1.42
  -5   4   6   25.54    1.97
  -5   4   6   22.13    1.54
  -5  -4   6   24.67    2.17
  -5   4   6   23.34    1.95
  -5   4   6   24.79    1.61
  -5  -4   6   23.38    1.60
  -5   4   6   22.53    1.53
  -5   4   5   26.48    1.42
  -5  -4   5   23.63    1.44
  -5   4   5   21.16    2.64
  -5  -4   5   16.90    2.65
  -5  -4   5   23.45    1.59
  -5  -4   5   23.44    3.39
  -5   4   4   55.29    3.31
  -5  -4   4   51.27    3.34
  -5  -4   4   66.63    3.60
  -5   4   4   65.07    3.48
  -5  -4   4   61.68    2.41
  -5  -4   4   58.60    2.51
  -5  -4   3  195.86    6.85
  -5   4   3  195.72    6.82
  -5  -4   3  182.16    6.18
  -5  -4   3  184.19    6.22
  -5  -4   2   95.40    4.27
  -5   4   2   91.30    4.14
  -5  -4   2   88.36    4.49
  -5  -4   2   93.20    3.39
  -5  -4   1  114.88    5.02
  -5   4   1  125.67    4.96
  -5  -4   1  115.12    5.20
  -5  -4   1  124.52    4.23
  -5  -4   0   -0.35    2.39
  -5  -4   0    0.40    2.64
  -5   4   0    1.76    2.54
  -5  -4   0    0.71    2.98
  -5  -4   0    1.76    1.56
  -5  -4  -1    1.39    2.98
  -5  -4  -1    4.35    1.62
  -5  -4  -1    5.58    2.53
  -5  -4  -1    6.26    2.97
   5   4   2  180.99    7.11
  -5  -4  -2  184.29    6.97
  -5  -4  -2  180.18    6.77
   5   4   3   20.13    3.46
  -5  -4  -3   19.04    1.47
  -5  -4  -3   22.43    2.90
  -5  -4  -3   21.40    3.51
  -5   4  -3   20.14    2.84
  -5  -4  -3   17.88    3.60
  -5   4  -4    2.04    1.20
  -5   4  -4    1.29    1.96
   5   4   4    1.71    3.59
  -5  -4  -4    1.38    2.82
  -5  -4  -4    0.70    3.59
  -5  -4  -4   -3.05    3.79
  -5  -4  -4   -1.42    1.39
  -5   4  -5   29.07    2.56
  -5  -4  -5   29.29    4.12
  -5   4  -5   29.13    3.51
  -5  -4  -5   33.11    4.31
  -5   4  -6   26.50    2.68
  -5  -4  -6   25.86    2.43
   5   4   6   24.19    3.22
   5  -4   6   17.37    3.31
  -5  -4  -6   25.17    4.22
  -5   4  -6   24.96    3.77
  -5   4  -7    6.34    2.76
  -5  -4  -7    5.17    2.44
   5   4   7    7.82    3.11
   5  -4   7    3.52    3.23
  -5  -4  -7    5.40    4.30
  -5   4  -7    3.32    3.78
  -5   4  -8   78.02    3.74
  -5  -4  -8   68.19    3.45
   5   4   8   59.37    4.29
   5  -4   8   65.14    4.38
  -5  -4  -8   67.51    5.44
  -5   4  -8   73.48    4.78
  -5   4  -9  127.16    4.89
  -5  -4  -9  115.33    4.61
  -5   4  -9  120.49    4.84
   5   4   9   95.61    5.40
   5  -4   9  102.99    5.49
  -5  -4  -9  123.10    6.44
  -5   4  -9  118.17    5.82
  -5  -4  -9  127.66    6.73
  -5  -4  -9  116.18    5.62
  -5   4 -10   14.57    2.80
   5   4  10   11.65    1.50
   5  -4  10   10.77    1.54
  -5   4 -10   16.30    2.82
  -5   4 -11    3.63    2.42
  -5   4 -11    3.50    2.52
   5  -4  11    2.90    1.29
   5   4  11    2.28    1.23
  -5   4 -12    8.81    2.15
   5  -4  12    5.51    1.06
   5   4  12    6.09    1.01
  -5  -5  14   26.56    2.09
  -5   5  14   21.39    2.06
  -5   5  13   -2.03    1.42
  -5  -5  13   -0.63    2.17
  -5   5  13    0.67    2.58
  -5  -5  13   -1.79    2.01
  -5   5  13   -0.28    2.08
  -5  -5  13   -0.78    2.15
  -5   5  13   -0.92    1.24
  -5  -5  13    0.10    1.27
  -5  -5  12    0.52    2.42
  -5   5  12   -0.41    2.59
  -5  -5  12    0.26    1.37
  -5   5  12   -1.97    1.68
  -5   5  12    2.04    1.37
  -5  -5  12   -0.43    1.44
  -5   5  11   -1.57    2.06
  -5   5  11    1.52    1.75
  -5  -5  11   -0.64    1.58
  -5   5  11    4.15    2.66
  -5  -5  11    1.95    1.86
  -5  -5  11    0.49    2.44
  -5   5  11    1.59    1.66
  -5  -5  11    2.32    2.12
  -5   5  11   -2.39    2.76
  -5  -5  11    2.17    2.84
  -5   5  11    1.07    1.42
  -5  -5  11    0.56    1.48
  -5   5  10   25.32    3.12
  -5  -5  10   18.43    3.13
  -5   5  10   23.72    1.67
  -5  -5  10   24.66    1.77
  -5  -5  10   19.99    2.29
  -5   5  10   27.47    2.02
  -5   5  10   19.44    2.28
  -5  -5  10   26.60    1.89
  -5  -5  10   25.56    2.06
  -5  -5  10   24.44    2.64
  -5   5  10   25.77    2.77
  -5   5  10   24.68    2.02
  -5  -5  10   23.09    2.26
  -5  -5  10   25.02    3.66
  -5   5   9    5.59    2.80
  -5  -5   9    4.04    2.89
  -5   5   9    6.24    1.41
  -5  -5   9    7.99    1.51
  -5  -5   9    8.12    2.09
  -5   5   9    7.19    2.29
  -5   5   9    7.28    1.72
  -5   5   9    4.96    1.96
  -5  -5   9    7.71    1.67
  -5  -5   9    7.29    1.70
  -5  -5   9    7.50    2.41
  -5   5   9    7.42    1.77
  -5   5   9    7.96    1.49
  -5  -5   9    4.14    1.98
  -5   5   9    7.45    2.12
  -5  -5   9   10.11    3.61
  -5   5   8   51.87    2.24
  -5   5   8   47.01    3.49
  -5  -5   8   52.16    3.58
  -5  -5   8   55.84    2.31
  -5   5   8   55.61    2.81
  -5  -5   8   49.64    2.71
  -5   5   8   51.31    2.65
  -5   5   8   50.04    2.46
  -5  -5   8   59.40    2.44
  -5  -5   8   53.83    2.45
  -5   5   8   48.16    2.48
  -5  -5   8   52.09    2.64
  -5   5   8   52.78    2.30
  -5  -5   8   50.45    2.57
  -5   5   7  209.31    7.75
  -5  -5   7  198.49    7.78
  -5   5   7  210.99    6.94
  -5  -5   7  214.07    6.96
  -5  -5   7  215.66    7.15
  -5  -5   7  200.09    7.13
  -5   5   7  220.68    7.15
  -5   5   7  208.41    7.11
  -5   5   7  216.47    7.07
  -5  -5   7  213.33    7.01
  -5  -5   7  194.00    6.98
  -5   5   7  215.61    7.04
  -5  -5   7  198.01    7.06
  -5  -5   6  465.18   15.41
  -5   5   6  467.76   15.40
  -5   5   6  448.81   15.96
  -5  -5   6  430.27   15.98
  -5  -5   6  476.94   15.52
  -5  -5   6  532.57   15.53
  -5   5   6  514.45   15.52
  -5  -5   6  471.43   15.44
  -5   5   6  466.68   15.50
  -5   5   6  487.02   15.47
  -5  -5   6  448.42   15.42
  -5   5   6  483.21   15.43
  -5   5   5   27.97    2.63
  -5  -5   5   23.58    2.69
  -5  -5   5   26.32    1.67
  -5   5   5   20.29    1.52
  -5  -5   4   15.81    2.81
  -5   5   4   19.37    2.72
  -5   5   4   10.48    2.54
  -5  -5   4   13.11    2.52
  -5  -5   4   15.68    1.46
  -5  -5   4   16.25    1.64
  -5  -5   3    7.43    2.67
  -5   5   3    6.20    2.51
  -5  -5   3    8.38    3.30
  -5  -5   3    5.27    1.52
  -5  -5   2    4.98    2.70
  -5   5   2    5.68    2.51
  -5  -5   2    3.34    3.12
  -5  -5   2    3.44    1.49
  -5  -5   1  258.54    9.05
  -5   5   1  263.69    9.05
  -5  -5   1  259.13    9.24
  -5  -5   0   79.58    3.86
  -5   5   0   83.23    3.86
  -5  -5   0   79.24    4.17
  -5  -5   0   78.75    3.11
  -5  -5  -1   67.56    3.59
  -5  -5  -1   63.74    3.63
  -5   5  -1   58.96    3.48
  -5  -5  -1   62.43    3.77
  -5  -5  -1   64.41    2.70
   5   5   2  143.41    6.06
  -5   5  -2  133.96    5.13
  -5  -5  -2  148.00    5.67
  -5   5  -3   23.68    1.50
   5   5   3   24.73    3.72
  -5  -5  -3   27.67    3.09
  -5  -5  -4   13.36    3.01
  -5  -5  -4   14.41    3.78
  -5   5  -4   10.40    2.89
  -5  -5  -4   14.93    3.87
  -5   5  -4   10.51    2.27
  -5   5  -4   12.58    1.35
  -5   5  -4   13.01    2.17
   5   5   4   10.42    3.71
  -5   5  -5   45.42    2.12
  -5   5  -5   46.74    2.79
  -5   5  -5   48.06    2.89
  -5   5  -5   48.27    3.73
  -5  -5  -5   56.01    4.67
  -5  -5  -5   49.13    4.40
  -5  -5  -5   52.30    3.80
  -5   5  -6   27.13    2.76
   5   5   6   26.43    3.23
   5  -5   6   21.57    3.30
  -5  -5  -6   34.87    3.52
  -5  -5  -6   30.35    4.41
  -5   5  -6   29.48    3.63
  -5   5  -7   22.31    2.86
  -5   5  -7   22.24    1.61
  -5  -5  -7   19.87    2.55
   5   5   7   15.38    3.18
   5  -5   7   16.16    3.27
  -5  -5  -7   20.24    3.61
  -5  -5  -7   23.49    4.54
  -5   5  -7   25.25    3.80
  -5   5  -8   11.43    2.85
  -5  -5  -8    8.38    2.40
   5   5   8   10.09    3.11
   5  -5   8    8.91    3.20
  -5  -5  -8   11.18    3.52
  -5  -5  -8   13.88    4.52
  -5   5  -8    8.20    3.71
  -5   5  -9   18.26    2.87
   5   5   9   12.98    1.56
   5  -5   9   12.49    1.62
  -5  -5  -9   11.50    3.54
  -5  -5  -9   19.86    4.77
  -5  -5  -9   15.23    4.55
  -5   5 -10   -0.33    2.61
   5  -5  10   -0.63    1.35
   5   5  10    1.81    1.31
  -5   5 -10    4.83    2.74
  -5   5 -11    9.42    2.39
   5  -5  11    8.56    1.23
   5   5  11    7.01    1.18
  -5   5 -12   20.60    2.22
  -5  -6  14   15.11    1.86
  -5   6  14   11.11    1.86
  -5  -6  14   11.49    1.80
  -5  -6  13   12.84    2.15
  -5   6  13   10.24    2.11
  -5  -6  13   10.14    2.08
  -5   6  13    9.47    1.57
  -5  -6  12   12.47    2.46
  -5  -6  12    9.56    1.87
  -5   6  12   13.20    2.79
  -5  -6  12    9.25    2.33
  -5   6  12   12.53    2.34
  -5  -6  12   11.31    1.54
  -5   6  12   10.55    1.71
  -5   6  12   12.03    1.38
  -5  -6  12   10.00    1.42
  -5   6  11    5.00    1.80
  -5  -6  11    6.98    1.66
  -5   6  11    3.86    2.43
  -5  -6  11    7.86    1.88
  -5   6  11    5.50    2.76
  -5  -6  11    6.38    2.44
  -5   6  11    6.10    1.72
  -5   6  11    3.90    1.38
  -5  -6  11    6.41    1.46
  -5   6  10   70.20    4.25
  -5  -6  10   78.26    4.37
  -5   6  10   84.04    3.10
  -5  -6  10   84.62    3.15
  -5   6  10   61.33    3.38
  -5  -6  10   85.15    4.46
  -5   6  10   87.86    3.42
  -5  -6  10   91.22    3.29
  -5  -6  10   82.48    3.76
  -5   6  10   88.87    3.89
  -5   6  10   89.18    3.83
  -5  -6  10   83.53    3.37
  -5   6  10   66.21    3.32
  -5  -6  10   89.55    3.51
  -5  -6  10   86.91    4.83
  -5   6   9  166.43    7.37
  -5  -6   9  180.98    7.46
  -5  -6   9  193.36    6.50
  -5   6   9  190.54    6.47
  -5  -6   9  209.32    7.22
  -5   6   9  201.19    6.79
  -5  -6   9  181.53    6.68
  -5   6   9  197.95    6.67
  -5  -6   9  205.79    6.59
  -5  -6   9  209.57    6.66
  -5   6   9  174.39    6.62
  -5  -6   9  204.01    6.71
  -5  -6   9  184.59    6.63
  -5  -6   8    2.69    1.36
  -5   6   8    4.13    2.67
  -5  -6   8    0.70    2.75
  -5   6   8    1.46    1.29
  -5   6   8    1.79    2.08
  -5  -6   8    3.05    1.91
  -5   6   8    2.19    1.59
  -5  -6   8    4.47    1.58
  -5  -6   8    3.12    1.89
  -5  -6   8    2.88    1.87
  -5   6   8    2.45    1.70
  -5  -6   8    3.01    1.68
  -5  -6   7   45.56    2.52
  -5  -6   7   59.34    2.67
  -5   6   7   56.37    2.65
  -5  -6   7   49.95    2.40
  -5  -6   7   50.99    2.30
  -5   6   7   51.73    2.37
  -5  -6   7   47.01    2.15
  -5   6   7   48.47    3.33
  -5  -6   7   47.80    3.37
  -5   6   7   48.64    2.12
  -5   6   6    1.97    1.83
  -5  -6   6    3.11    1.80
  -5   6   6    4.84    1.38
  -5  -6   6    2.22    1.75
  -5  -6   6    4.76    1.58
  -5   6   6    5.10    1.89
  -5  -6   6    4.21    1.34
  -5   6   6    5.45    2.46
  -5  -6   6    2.39    2.53
  -5   6   6    3.67    1.18
  -5   6   6    3.59    1.11
  -5  -6   5   26.80    1.92
  -5   6   5   22.59    1.60
  -5   6   5   23.31    1.96
  -5  -6   5   23.56    1.92
  -5   6   5   26.00    2.68
  -5  -6   5   27.87    2.74
  -5   6   5   24.42    1.41
  -5  -6   5   25.13    1.90
  -5   6   4   14.32    1.42
  -5  -6   4   17.87    3.49
  -5  -6   4   15.75    1.72
  -5  -6   3   -1.59    2.58
  -5   6   3    0.93    2.50
  -5  -6   3    0.56    3.35
  -5  -6   3    0.46    1.56
  -5  -6   2  170.61    5.92
  -5  -6   2  180.38    6.52
  -5   6   2  176.95    6.41
  -5  -6   2  178.23    6.87
  -5  -6   2  178.60    5.92
  -5  -6   1   50.02    3.13
  -5   6   1   45.66    2.94
  -5  -6   1   45.81    3.63
  -5  -6   1   48.40    2.17
  -5  -6   0   13.09    2.64
  -5   6   0   12.12    2.55
  -5   6   0   11.65    2.96
  -5  -6   0   14.64    3.22
  -5  -6   0   12.69    1.78
  -5   6  -1  141.23    5.86
  -5  -6  -1  142.33    5.00
  -5  -6  -1  144.73    5.63
  -5   6  -1  145.73    5.54
  -5  -6  -1  146.00    5.84
  -5   6  -2  335.45   11.01
  -5  -6  -2  335.75   11.03
  -5   6  -2  329.81   11.73
   5   6   2  360.20   11.93
  -5   6  -3   97.02    3.43
  -5   6  -3   92.94    3.83
   5   6   3   95.07    5.10
  -5   6  -3   85.26    4.69
  -5   6  -4    4.86    2.25
  -5   6  -4    6.03    1.31
  -5   6  -4    4.45    2.10
   5   6   4    5.93    3.75
  -5  -6  -5    0.19    1.84
  -5  -6  -5    6.60    3.23
  -5  -6  -5   -0.37    4.05
  -5   6  -5    1.80    2.89
  -5  -6  -5    2.94    4.11
  -5   6  -5    0.02    2.43
  -5   6  -5    3.84    1.35
  -5  -6  -5   -0.54    2.17
  -5   6  -5    4.75    2.30
   5   6   5   -4.17    3.88
  -5   6  -6    5.68    2.59
  -5   6  -6    6.64    2.52
   5   6   6    3.52    2.85
   5  -6   6    2.38    2.96
  -5  -6  -6    2.23    3.38
  -5  -6  -6    2.30    4.21
  -5   6  -6    7.78    3.18
  -5  -6  -6    3.39    4.44
  -5   6  -7    4.67    2.69
  -5  -6  -7    3.49    2.31
   5   6   7    3.28    2.88
   5  -6   7    5.24    3.02
  -5  -6  -7    8.47    3.53
  -5  -6  -7   13.00    4.42
  -5   6  -7    1.63    3.35
  -5   6  -8   94.31    3.97
   5   6   8   66.16    4.40
   5  -6   8   71.46    4.54
  -5  -6  -8   94.64    5.64
  -5  -6  -8   94.95    5.02
   5  -6   9    9.33    1.46
   5   6   9    7.48    1.40
  -5   6  -9   13.05    2.72
  -5  -6  -9   11.40    2.35
   5  -6  10   19.67    1.51
   5   6  10   19.68    1.46
  -5  -6 -10   29.35    2.35
  -5   6 -10   25.69    2.73
   5  -6  11    6.60    1.10
   5   6  11    7.60    1.05
  -5  -7  13    8.26    2.05
  -5   7  13    8.05    1.50
  -5  -7  12    4.45    2.32
  -5  -7  12    3.49    1.79
  -5  -7  12    0.63    2.18
  -5   7  12    4.74    2.30
  -5  -7  12    4.06    1.50
  -5   7  12    3.76    1.68
  -5   7  11   36.15    2.25
  -5  -7  11   40.13    2.12
  -5  -7  11   37.05    2.75
  -5   7  11   34.56    3.22
  -5  -7  11   37.61    2.27
  -5   7  11   35.84    2.80
  -5   7  11   33.34    2.13
  -5   7  11   27.00    2.24
  -5   7  10   -0.15    1.30
  -5  -7  10    1.45    1.37
  -5   7  10   -3.55    2.50
  -5  -7  10    1.51    3.46
  -5   7  10    0.19    2.03
  -5   7  10    0.91    1.80
  -5  -7  10    1.28    1.78
  -5  -7  10    0.45    1.79
  -5  -7  10    1.60    2.46
  -5   7  10    1.66    2.78
  -5   7  10   -0.88    2.46
  -5   7  10    2.97    1.77
  -5  -7  10   -0.65    1.98
  -5  -7  10   -0.38    3.68
  -5  -7   9   55.19    2.41
  -5   7   9   49.68    3.50
  -5  -7   9   49.84    3.63
  -5   7   9   55.77    2.36
  -5  -7   9   52.06    3.96
  -5   7   9   47.93    2.92
  -5   7   9   60.61    2.73
  -5  -7   9   56.58    2.65
  -5   7   9   65.66    3.19
  -5  -7   9   57.63    2.80
  -5   7   9   56.04    2.71
  -5  -7   9   61.32    2.85
  -5  -7   9   62.31    2.68
  -5   7   8   51.67    3.40
  -5  -7   8   49.16    3.53
  -5  -7   8   48.96    2.28
  -5   7   8   53.27    2.23
  -5  -7   8   50.57    3.71
  -5   7   8   51.23    2.81
  -5   7   8   59.56    2.82
  -5  -7   8   56.90    2.60
  -5  -7   8   55.74    2.50
  -5   7   8   64.70    3.01
  -5   7   8   54.29    2.59
  -5  -7   8   52.06    2.67
  -5  -7   8   48.16    2.70
  -5  -7   7   36.22    3.19
  -5  -7   7   42.06    2.45
  -5   7   7   36.24    2.28
  -5   7   7   33.88    2.01
  -5  -7   7   35.20    2.10
  -5  -7   7   35.58    1.91
  -5   7   7   30.21    2.06
  -5   7   7   30.08    1.77
  -5   7   7   24.84    2.87
  -5  -7   7   26.39    2.98
  -5   7   6   -0.91    1.42
  -5  -7   6   -0.30    2.06
  -5   7   6   -0.93    2.39
  -5  -7   6   -1.09    2.44
  -5   7   6    0.09    2.00
  -5  -7   6    0.37    1.42
  -5  -7   6    1.28    1.91
  -5   7   6    2.22    1.74
  -5   7   6   -0.26    1.16
  -5   7   5   18.73    1.56
  -5  -7   5   15.23    2.08
  -5   7   5   17.62    1.70
  -5  -7   5   19.01    1.94
  -5   7   5   17.68    1.96
  -5  -7   5   15.67    1.46
  -5   7   5   18.59    1.59
  -5   7   5   16.37    1.45
  -5  -7   5   17.39    1.89
  -5   7   5   17.46    1.32
  -5  -7   4   17.93    3.66
  -5  -7   4   20.37    1.87
  -5   7   4   19.38    1.52
  -5  -7   4   21.90    1.99
  -5   7   4   20.94    2.04
  -5   7   4   16.81    1.54
  -5  -7   4   19.57    1.84
  -5   7   4   17.92    1.29
  -5  -7   3  415.67   14.80
  -5   7   3  428.22   14.74
  -5  -7   3  452.69   14.44
  -5   7   3  455.24   14.42
  -5  -7   3  439.41   14.43
  -5  -7   3  452.27   15.11
  -5   7   2  248.36    8.37
  -5  -7   2  253.94    8.38
  -5  -7   2  237.26    8.79
  -5   7   2  253.72    8.73
  -5  -7   2  250.20    9.19
  -5  -7   2  262.27    8.37
  -5   7   2  255.54    8.32
  -5   7   1   14.69    1.67
  -5  -7   1   11.72    2.49
  -5   7   1   13.58    2.31
  -5  -7   1   10.40    3.22
  -5  -7   1   11.92    1.55
  -5   7   0  355.14   12.05
  -5  -7   0  335.19   11.71
  -5   7   0  346.60   11.67
  -5  -7   0  357.62   11.96
  -5  -7   0  347.28   11.36
  -5  -7  -1  198.38    7.22
  -5   7  -1  197.71    7.15
  -5   7  -1  197.40    7.58
  -5  -7  -1  202.76    6.77
  -5  -7  -2    2.98    1.87
  -5   7  -2    3.13    2.15
  -5  -7  -2    3.06    2.64
  -5   7  -2    3.23    2.46
  -5   7  -2    0.55    3.07
  -5   7  -3    4.90    1.31
  -5   7  -3    5.52    2.26
  -5   7  -3    3.05    3.17
  -5  -7  -4    2.90    1.86
  -5   7  -4    1.63    1.35
  -5   7  -4    3.46    2.36
  -5   7  -4    0.03    2.12
  -5   7  -4   -2.46    3.40
   5   7   5    4.89    2.67
   5  -7   5    4.24    2.74
  -5   7  -5    8.21    2.44
  -5   7  -5    7.52    1.43
  -5   7  -5   10.01    2.34
  -5   7  -5    4.76    3.49
   5   7   5   10.70    3.41
   5   7   5    5.74    4.04
   5   7   6   -0.52    2.66
   5  -7   6    0.46    2.76
  -5  -7  -6    1.77    4.43
  -5   7  -6    0.77    2.52
  -5  -7  -6    0.75    2.04
  -5   7  -6   -1.33    1.40
  -5   7  -6   -0.81    2.53
  -5   7  -6    5.48    3.62
  -5   7  -7   71.15    3.59
  -5  -7  -7   74.54    3.29
  -5   7  -7   74.22    3.60
  -5  -7  -7   82.76    5.53
  -5   7  -7   67.87    4.79
   5   7   7   58.23    3.96
   5  -7   7   60.45    4.10
  -5  -7  -8   17.86    3.76
   5   7   8   20.45    2.86
   5  -7   8   15.24    1.54
   5   7   8   14.85    1.48
  -5   7  -8   18.86    1.57
  -5   7  -8   22.12    2.76
  -5  -7  -8   22.86    2.41
   5  -7   9   11.14    1.40
   5   7   9   12.16    1.31
  -5   7  -9   19.71    2.68
  -5  -7  -9   20.56    2.37
   5  -7  10    0.27    1.13
   5   7  10    1.51    1.00
  -5  -7 -10    5.84    2.12
  -5   7 -10    2.83    2.37
  -5   7 -11    7.34    1.88
  -5  -7 -11    7.90    2.19
  -5  -7 -11    7.77    1.85
  -5  -8  13    1.53    1.90
  -5   8  13    0.26    1.48
  -5  -8  12   13.82    1.83
  -5  -8  12   11.83    2.06
  -5  -8  12   13.64    1.54
  -5   8  12   11.43    1.74
  -5   8  11    0.93    1.81
  -5  -8  11   -2.22    1.68
  -5  -8  11    0.24    1.82
  -5  -8  11   -0.60    2.30
  -5   8  11    2.25    2.52
  -5   8  11   -2.13    1.69
  -5   8  11   -0.64    1.83
  -5  -8  10    1.99    3.42
  -5   8  10    1.12    2.08
  -5   8  10    0.79    1.84
  -5  -8  10    4.04    1.80
  -5  -8  10    1.35    2.45
  -5   8  10    0.45    2.52
  -5  -8  10    0.74    1.94
  -5   8  10    0.96    1.77
  -5  -8  10    3.95    1.81
  -5  -8   9  153.71    6.36
  -5  -8   9  139.89    5.70
  -5   8   9  113.95    4.98
  -5  -8   9  143.07    4.85
  -5  -8   9  136.62    4.85
  -5   8   9  146.19    5.23
  -5  -8   9  136.85    4.91
  -5   8   9  123.70    4.84
  -5  -8   9  134.25    4.91
  -5   8   8    1.46    2.39
  -5   8   8   -1.34    2.17
  -5  -8   8    1.42    3.27
  -5   8   8   -0.09    1.73
  -5  -8   8    0.11    1.84
  -5  -8   8   -0.06    1.61
  -5   8   8    0.97    2.32
  -5  -8   8    0.52    1.88
  -5   8   8   -0.20    1.80
  -5   8   8    0.14    1.40
  -5  -8   8   -1.70    2.04
  -5   8   7   31.13    2.01
  -5  -8   7   30.97    3.32
  -5   8   7   23.74    2.40
  -5  -8   7   35.17    2.49
  -5   8   7   29.64    2.18
  -5  -8   7   29.38    1.89
  -5   8   7   30.52    2.57
  -5  -8   7   31.27    2.14
  -5   8   7   28.31    1.80
  -5   8   7   26.23    2.79
  -5  -8   6    9.40    2.09
  -5   8   6    5.21    2.09
  -5   8   6    7.30    1.74
  -5   8   6    7.04    2.18
  -5  -8   6    7.28    1.48
  -5  -8   6    7.15    2.20
  -5   8   6    5.43    1.52
  -5   8   6    3.96    1.45
  -5   8   6    5.85    1.23
  -5  -8   5    1.02    1.94
  -5   8   5   -0.23    1.43
  -5  -8   5    0.80    2.08
  -5   8   5   -0.69    2.05
  -5  -8   5    0.20    1.40
  -5   8   5    1.96    1.43
  -5   8   5    0.73    1.48
  -5   8   5    1.75    1.17
  -5  -8   5    1.96    1.87
  -5  -8   4   35.40    4.03
  -5  -8   4   45.52    2.39
  -5   8   4   43.02    2.03
  -5   8   4   38.66    2.07
  -5  -8   4   42.01    2.47
  -5  -8   4   38.84    2.12
  -5  -8   4   39.61    1.95
  -5   8   4   42.42    2.03
  -5   8   4   39.30    2.01
  -5  -8   4   38.81    2.28
  -5   8   4   38.70    1.82
  -5  -8   3  142.52    6.03
  -5  -8   3  136.66    4.89
  -5   8   3  132.22    4.77
  -5  -8   3  133.81    4.93
  -5  -8   3  142.81    4.79
  -5   8   3  139.97    5.10
  -5   8   3  134.83    4.73
  -5   8   3  134.90    4.75
  -5  -8   3  140.52    4.83
  -5  -8   2  214.00    8.11
  -5  -8   2  215.76    7.24
  -5  -8   2  209.79    7.29
  -5   8   2  209.79    7.17
  -5   8   2  205.71    7.42
  -5   8   2  211.56    7.11
  -5   8   2  223.68    7.13
  -5   8   2  215.38    7.10
  -5  -8   2  218.61    7.19
  -5   8   1    7.66    1.91
  -5  -8   1   12.96    1.85
  -5  -8   1   13.10    1.74
  -5  -8   1   10.73    3.33
  -5   8   1   12.07    1.18
  -5  -8   0   65.51    2.69
  -5   8   0   52.48    2.90
  -5   8   0   61.55    2.76
  -5  -8   0   61.90    3.98
  -5  -8   0   59.27    2.78
  -5   8   0   59.12    2.31
  -5  -8  -1  320.95   10.28
  -5   8  -1  293.59   10.99
  -5  -8  -1  326.26   10.99
  -5  -8  -1  320.10   10.24
  -5   8  -1  305.82   10.14
  -5  -8  -1  323.89   10.83
  -5   8  -1  284.28   10.45
  -5   8  -2   44.99    2.80
  -5  -8  -2   45.11    2.37
  -5   8  -2   50.32    1.97
  -5   8  -2   45.14    3.81
  -5  -8  -2   52.74    3.71
  -5   8  -3   62.67    2.60
  -5   8  -3   64.45    3.36
  -5   8  -3   66.70    3.22
  -5  -8  -3   61.93    2.81
  -5   8  -3   63.47    4.23
   5   8   4    2.07    2.27
  -5   8  -4    2.66    1.40
  -5   8  -4    1.98    2.43
  -5  -8  -4    3.41    1.89
  -5   8  -4   -0.04    3.36
  -5   8  -5    2.91    2.46
  -5  -8  -5    1.51    2.00
  -5  -8  -5   -0.06    1.88
   5   8   5   -0.58    2.35
  -5   8  -5    0.79    1.44
  -5   8  -5    1.45    2.39
  -5   8  -5    0.65    3.56
   5   8   5   -0.83    3.52
  -5   8  -6    0.28    2.53
  -5  -8  -6    1.04    2.14
  -5  -8  -6   -0.62    4.44
   5   8   6   -1.27    2.45
  -5   8  -6   -1.48    1.42
  -5   8  -6   -1.30    2.55
  -5   8  -6    2.86    3.70
  -5   8  -7   47.45    3.18
  -5   8  -7   41.25    4.27
  -5  -8  -7   60.24    5.17
  -5   8  -7   47.36    3.14
  -5  -8  -7   53.96    2.85
  -5   8  -8   76.78    3.57
  -5   8  -8   69.95    3.46
  -5  -8  -8   80.20    3.25
  -5   8  -8   77.04    2.68
  -5   8  -9    4.85    2.56
  -5  -8  -9    8.25    2.22
  -5  -8 -10   85.63    3.51
   5   8  11    3.18    1.99
  -5  -8 -11    3.24    2.05
  -5  -8 -11    3.58    1.69
  -5  -9  13    0.08    1.78
  -5  -9  13    1.31    1.75
  -5   9  13   -0.84    1.41
  -5  -9  12    5.39    1.65
  -5  -9  12    1.54    1.44
  -5   9  12    4.03    1.66
  -5   9  11   10.23    1.80
  -5  -9  11    6.72    2.22
  -5   9  11    9.62    2.53
  -5   9  11    5.44    1.94
  -5   9  11    8.66    1.70
  -5  -9  11    8.55    1.70
  -5  -9  10    3.79    2.45
  -5  -9  10    7.14    1.84
  -5  -9  10    8.09    3.32
  -5   9  10    3.32    2.14
  -5   9  10    4.27    1.77
  -5  -9  10    7.08    1.80
  -5  -9   9   17.35    4.01
  -5  -9   9   18.88    3.40
  -5   9   9   14.60    2.31
  -5  -9   9   17.11    1.98
  -5  -9   9   14.10    1.87
  -5   9   9   18.69    2.73
  -5   9   9   14.55    1.93
  -5  -9   9   18.28    1.98
  -5   9   9   14.74    1.48
  -5  -9   9   16.58    2.17
  -5   9   8  133.79    4.94
  -5  -9   8  127.45    4.47
  -5   9   8  126.84    4.56
  -5   9   8  118.61    4.51
  -5  -9   8  121.81    4.51
  -5   9   8  115.44    4.34
  -5   9   8  113.58    4.69
  -5  -9   8  128.97    5.31
  -5  -9   7    4.61    2.35
  -5  -9   7    7.62    3.22
  -5   9   7    5.14    2.26
  -5   9   7   11.14    2.73
  -5  -9   7    4.03    1.65
  -5   9   7    4.94    1.72
  -5   9   7    5.76    1.56
  -5  -9   7    2.37    1.80
  -5   9   7    3.82    1.29
  -5   9   6    1.18    2.22
  -5  -9   6    1.01    2.18
  -5   9   6    1.68    1.61
  -5  -9   6    2.43    2.37
  -5   9   6    0.64    2.57
  -5  -9   6    1.08    1.52
  -5   9   6    0.20    1.55
  -5   9   6    0.10    1.25
  -5  -9   6   -0.78    2.06
  -5  -9   5    0.93    3.81
  -5  -9   5    2.74    2.09
  -5   9   5    1.66    1.48
  -5  -9   5    3.17    2.19
  -5  -9   5    3.26    1.75
  -5  -9   5    3.05    1.51
  -5   9   5   10.87    2.66
  -5   9   5    1.54    1.55
  -5   9   5    1.95    1.61
  -5   9   5   -0.85    1.21
  -5  -9   5    3.51    1.98
  -5  -9   4  473.67   15.57
  -5  -9   4  450.88   14.84
  -5   9   4  449.00   14.79
  -5  -9   4  432.92   14.86
  -5  -9   4  459.79   14.75
  -5   9   4  493.33   14.97
  -5   9   4  448.07   14.74
  -5   9   4  444.55   14.75
  -5  -9   4  460.63   14.77
  -5   9   4  443.65   14.72
  -5  -9   3   15.42    3.76
  -5  -9   3    8.42    1.93
  -5   9   3    9.78    1.47
  -5  -9   3    9.07    2.08
  -5  -9   3   11.83    1.72
  -5  -9   3    9.28    1.41
  -5   9   3    9.01    2.39
  -5   9   3   12.80    1.53
  -5   9   3   11.94    1.59
  -5  -9   3   12.32    1.87
  -5  -9   2  224.96    8.43
  -5  -9   2  232.73    7.56
  -5   9   2  224.92    7.46
  -5  -9   2  220.77    7.60
  -5   9   2  235.79    7.49
  -5   9   2  226.25    7.49
  -5  -9   2  200.40    7.42
  -5   9   2  231.05    7.42
  -5   9   2  218.79    7.39
  -5  -9   2  222.85    7.48
  -5  -9   1    1.67    3.30
  -5  -9   1    0.75    1.93
  -5  -9   1    2.05    1.76
  -5   9   1   -0.04    1.28
  -5   9   1    2.28    1.84
  -5  -9   1    1.33    1.68
  -5  -9   1    1.23    1.64
  -5   9   1    2.53    1.15
  -5   9   0   19.07    1.97
  -5  -9   0   18.92    3.27
  -5   9   0   15.24    1.32
  -5  -9   0   16.84    2.14
  -5  -9   0   15.44    1.78
  -5  -9   0   24.46    1.96
  -5   9  -1   64.72    3.07
  -5   9  -1   58.39    4.18
  -5  -9  -1   68.51    4.05
  -5  -9  -1   68.85    3.01
  -5  -9  -1   66.79    2.89
  -5   9  -1   65.20    2.57
  -5   9  -2    2.97    1.10
  -5  -9  -2    5.38    1.75
  -5   9  -2    4.76    3.28
   5   9   2    1.76    3.77
  -5  -9  -2    1.05    3.18
  -5  -9  -2    4.85    1.92
  -5  -9  -3    2.91    1.85
  -5   9  -3    0.94    3.37
  -5  -9  -3    1.50    3.31
  -5   9  -4  182.51    6.12
  -5  -9  -4  181.65    6.23
  -5   9  -4  172.33    6.25
  -5  -9  -5   11.04    1.96
  -5  -9  -5   14.79    3.73
  -5   9  -5   14.34    2.55
  -5  -9  -5   14.29    2.12
  -5   9  -5   15.17    1.60
  -5   9  -5   12.35    2.43
  -5   9  -5    8.08    3.62
   5   9   5    9.13    3.66
  -5  -9  -6   -1.49    3.63
  -5  -9  -6    0.39    4.49
  -5  -9  -6   -3.10    2.16
  -5   9  -6   -0.02    2.54
  -5   9  -6    1.33    1.44
  -5   9  -6    0.70    2.47
  -5   9  -6   -0.40    3.67
  -5   9  -7  126.65    5.02
  -5   9  -7  115.94    4.99
  -5  -9  -7  147.61    4.86
  -5  -9  -7  149.83    6.74
  -5   9  -7   93.45    6.00
  -5   9  -8   46.28    3.19
  -5  -9  -8   47.52    2.77
  -5   9  -9    6.91    2.63
  -5   9  -9    4.29    2.18
  -5  -9  -9    7.96    2.12
  -5   9 -10   56.90    2.86
   5   9  10   54.87    3.04
  -5 -10  12    6.63    1.60
  -5 -10  12    7.82    1.42
  -5  10  12    8.28    1.59
  -5  10  11   25.98    1.91
  -5 -10  11   31.53    1.90
  -5 -10  11   27.72    2.38
  -5 -10  11   32.12    2.03
  -5  10  11   26.78    2.69
  -5 -10  10   12.90    1.83
  -5 -10  10   12.25    1.81
  -5 -10  10   13.78    2.42
  -5  10  10   11.93    2.72
  -5  10  10    9.30    1.79
  -5 -10  10    9.65    3.19
  -5 -10   9    5.68    3.93
  -5  10   9   10.57    1.96
  -5 -10   9   12.36    3.36
  -5 -10   9   11.06    1.78
  -5  10   9    9.78    2.82
  -5  10   9    9.33    1.90
  -5  10   9    6.40    1.47
  -5 -10   9   11.50    2.08
  -5 -10   8   53.67    2.57
  -5  10   8   49.00    2.98
  -5 -10   8   53.23    3.83
  -5 -10   8   50.72    2.57
  -5  10   8   49.97    2.67
  -5  10   8   54.36    2.44
  -5  10   8   57.03    2.73
  -5 -10   7   14.05    4.14
  -5 -10   7   15.92    3.31
  -5 -10   7   17.59    2.54
  -5  10   7   15.82    1.89
  -5 -10   7   16.67    1.76
  -5 -10   7   15.14    1.85
  -5  10   7   16.17    1.73
  -5  10   7   14.69    1.45
  -5 -10   6   23.63    2.35
  -5  10   6   23.78    1.60
  -5 -10   6   19.70    2.63
  -5  10   6   20.74    1.92
  -5 -10   6   24.92    2.10
  -5 -10   6   21.46    1.87
  -5  10   6   24.05    1.99
  -5  10   6   24.03    1.89
  -5 -10   6   27.96    4.21
  -5 -10   5   27.50    2.29
  -5  10   5   25.66    1.64
  -5  10   5   21.62    1.90
  -5 -10   5   24.71    2.55
  -5 -10   5   28.12    2.09
  -5 -10   5   24.59    1.85
  -5  10   5   25.83    1.94
  -5 -10   5   26.51    2.31
  -5  10   5   24.19    1.91
  -5 -10   5   32.60    4.18
  -5 -10   4   46.88    2.52
  -5  10   4   38.36    2.22
  -5 -10   4   37.39    2.74
  -5 -10   4   48.07    2.39
  -5 -10   4   41.64    2.22
  -5  10   4   48.60    3.15
  -5  10   4   47.58    2.27
  -5  10   4   45.16    2.28
  -5 -10   4   41.51    2.53
  -5 -10   4   47.57    4.29
  -5 -10   3   38.41    2.30
  -5 -10   3   38.43    2.58
  -5  10   3   34.69    2.01
  -5  10   3   32.85    2.03
  -5 -10   3   38.94    2.22
  -5 -10   3   36.04    1.99
  -5  10   3   36.71    2.11
  -5 -10   3   35.42    2.31
  -5  10   3   36.31    2.02
  -5 -10   3   36.89    4.10
  -5  10   2  150.10    5.21
  -5 -10   2  158.25    5.35
  -5  10   2  153.68    5.32
  -5 -10   2  153.83    5.54
  -5  10   2  154.73    5.26
  -5 -10   2  147.56    5.29
  -5  10   2  155.08    5.25
  -5 -10   2  148.49    5.36
  -5 -10   2  158.15    6.56
  -5  10   1   76.17    2.95
  -5 -10   1   84.37    3.15
  -5  10   1   81.32    3.27
  -5  10   1   79.07    3.08
  -5 -10   1   74.53    3.43
  -5  10   1   77.97    2.98
  -5 -10   1   73.54    3.21
  -5 -10   1   84.55    4.50
  -5  10   0   52.32    2.20
  -5 -10   0   53.38    2.78
  -5 -10   0   47.92    2.56
  -5 -10   0   51.55    3.83
  -5  10   0   58.71    2.71
  -5  10  -1    3.23    1.23
  -5 -10  -1    2.08    2.00
  -5 -10  -1    1.14    1.81
  -5 -10  -1   -2.20    3.01
   5  10   1    3.68    3.70
  -5  10  -1    2.50    2.02
  -5  10  -2   12.40    1.29
  -5 -10  -2   13.59    1.97
  -5  10  -2   17.50    3.54
   5  10   2   17.23    3.84
  -5 -10  -2   12.95    2.02
  -5 -10  -2   14.67    3.44
  -5 -10  -3  229.67    7.74
  -5 -10  -3  245.98    8.86
   5  10   3  235.25    8.99
  -5  10  -4   11.17    1.63
  -5 -10  -4    9.32    2.08
  -5  10  -4   12.83    3.66
   5  10   4    9.15    3.99
  -5 -10  -4   12.56    3.58
  -5 -10  -5   62.29    4.52
  -5  10  -5   55.09    4.42
  -5 -10  -5   63.44    2.93
  -5  10  -5   57.57    2.58
  -5  10  -5   57.26    3.06
   5  10   5   54.75    4.49
  -5  10  -6    2.85    3.59
   5  10   6   -0.15    2.19
  -5  10  -6    0.01    1.45
  -5  10  -6   -0.65    2.42
  -5 -10  -6    0.19    2.14
  -5 -10  -6    1.50    3.57
  -5 -10  -6    3.34    4.42
   5  10   7   22.18    2.47
  -5  10  -7   22.47    2.68
  -5 -10  -7   27.11    2.35
  -5  10  -7   21.24    2.43
   5  10   8    0.17    2.26
  -5 -10  -8    2.77    2.06
  -5  10  -8    4.05    2.19
   5  10   9   44.57    2.76
  -5  10  -9   48.48    2.67
  -5 -10  -9   51.45    2.55
  -5  10  -9   46.01    2.86
  -5  10 -10    2.70    1.75
  -5  10 -10    4.98    2.09
  -5 -10 -10    1.49    1.68
  -5 -11  12    8.21    1.47
  -5 -11  11   33.92    2.05
  -5  11  11   33.16    1.95
  -5 -11  11   35.25    1.95
  -5  11  10   42.46    2.45
  -5 -11  10   51.07    2.49
  -5 -11  10   49.56    2.87
  -5 -11   9  146.19    5.63
  -5 -11   9  140.95    4.99
  -5  11   9  142.45    5.46
  -5  11   9  126.16    4.98
  -5  11   9  131.75    4.84
  -5 -11   9  139.83    5.05
  -5  11   8    2.50    1.84
  -5 -11   8    3.18    1.74
  -5  11   8   -4.57    2.87
  -5  11   8   -0.78    1.59
  -5 -11   8   -2.90    3.23
  -5 -11   7   27.21    4.18
  -5 -11   7   22.89    3.32
  -5  11   7   21.33    2.00
  -5 -11   7   20.89    2.13
  -5  11   7   27.24    3.08
  -5 -11   7   20.71    1.91
  -5  11   7   21.78    1.86
  -5  11   7   17.50    1.54
  -5  11   6    3.78    1.37
  -5 -11   6    1.99    2.24
  -5  11   6    2.76    1.72
  -5 -11   6    3.29    1.95
  -5 -11   6    3.82    1.69
  -5  11   6    4.28    1.72
  -5  11   6    4.57    1.87
  -5 -11   6   -0.21    4.02
  -5 -11   5  157.79    5.54
  -5  11   5  145.48    5.30
  -5  11   5  143.23    5.44
  -5 -11   5  154.96    5.71
  -5 -11   5  168.29    5.46
  -5 -11   5  147.59    5.39
  -5  11   5  163.06    5.42
  -5  11   5  149.57    5.41
  -5 -11   5  172.03    6.91
  -5 -11   4   62.84    3.03
  -5  11   4   63.88    2.84
  -5 -11   4   68.48    3.34
  -5 -11   4   64.90    2.98
  -5 -11   4   65.49    2.82
  -5  11   4   68.01    2.83
  -5 -11   4   63.94    3.12
  -5  11   4   64.84    2.89
  -5 -11   4   65.77    4.74
  -5 -11   3   80.63    3.32
  -5  11   3   72.21    3.16
  -5 -11   3   77.35    3.60
  -5  11   3   81.72    3.08
  -5 -11   3   74.63    3.18
  -5  11   3   85.01    3.15
  -5 -11   3   76.78    3.39
  -5 -11   3   84.88    4.87
  -5  11   2   36.45    1.88
  -5 -11   2   38.55    2.30
  -5 -11   2   38.38    2.67
  -5  11   2   39.94    2.11
  -5  11   2   34.18    2.05
  -5 -11   2   33.22    2.11
  -5  11   2   37.32    2.01
  -5 -11   2   34.80    2.39
  -5 -11   2   34.16    3.92
  -5  11   1   17.61    1.48
  -5 -11   1   16.79    1.89
  -5 -11   1   14.97    2.05
  -5  11   1   15.72    2.17
  -5  11   1   19.44    1.79
  -5 -11   1   17.29    2.37
  -5  11   1   14.87    1.59
  -5 -11   1   17.08    3.46
  -5 -11   0    8.82    2.32
  -5  11   0    8.62    1.35
  -5 -11   0    7.07    2.14
  -5 -11   0    9.13    1.98
  -5 -11   0    4.53    3.22
  -5  11   0    7.67    2.14
  -5 -11  -1   83.11    3.46
  -5 -11  -1   80.06    3.50
  -5  11  -1   82.89    3.14
   5  11   1   83.60    5.09
  -5  11  -1   91.22    3.57
   5  11   2   86.53    5.30
  -5 -11  -2   94.40    3.70
  -5 -11  -2   88.76    3.66
  -5  11  -2   92.25    3.34
  -5 -11  -3  229.44    7.63
  -5 -11  -3  231.46    8.75
   5  11   3  237.54    8.92
  -5  11  -4   31.21    1.98
  -5 -11  -4   28.19    2.33
   5  11   4   30.35    4.17
  -5  11  -4   24.43    3.83
   5  11   4   27.28    4.18
  -5 -11  -4   27.63    3.82
  -5  11  -5   39.00    2.67
  -5 -11  -5   45.16    4.06
  -5 -11  -5   40.73    2.52
  -5  11  -5   40.85    2.13
  -5  11  -5   36.48    2.56
  -5  11  -5   35.03    4.03
   5  11   5   32.53    4.14
  -5  11  -6   -0.32    1.47
  -5  11  -6    1.69    2.33
  -5 -11  -6    2.07    2.07
  -5 -11  -6    2.07    3.53
  -5  11  -6    3.21    2.20
   5  11   7    1.58    2.10
  -5  11  -7    3.26    2.18
  -5 -11  -7    7.16    2.07
  -5  11  -7    4.42    2.42
  -5  11  -8   23.36    2.22
  -5 -11  -8   18.11    2.05
  -5  11  -8   16.50    2.42
  -5  11  -9    2.44    1.89
  -5  11  -9    0.85    2.18
  -5 -11  -9    1.25    1.76
  -5 -12  11    0.02    1.52
  -5 -12  11    3.28    1.44
  -5  12  11    1.31    1.39
  -5  12  11    3.12    1.57
  -5  12  10   20.31    1.86
  -5  12  10   26.78    1.95
  -5 -12  10   26.49    1.87
  -5 -12  10   23.51    2.23
  -5  12   9   11.12    1.85
  -5 -12   9    9.93    1.76
  -5  12   9    8.71    1.80
  -5  12   9   10.76    1.53
  -5 -12   9    5.64    3.01
  -5 -12   8  133.67    4.76
  -5 -12   8  128.01    4.72
  -5  12   8  125.04    4.64
  -5 -12   8  120.91    5.38
  -5 -12   7  112.64    5.36
  -5 -12   7   91.03    4.41
  -5  12   7   92.74    3.63
  -5 -12   7   97.55    3.64
  -5 -12   7   89.86    3.54
  -5  12   7   90.67    3.51
  -5  12   7   75.74    3.34
  -5 -12   7  100.60    3.77
  -5 -12   6   55.79    4.59
  -5 -12   6   48.90    3.66
  -5  12   6   53.75    2.59
  -5 -12   6   56.15    2.72
  -5 -12   6   44.29    2.52
  -5  12   6   51.36    2.65
  -5  12   6   55.37    2.58
  -5  12   6   52.05    2.31
  -5 -12   6   51.07    2.85
  -5 -12   5    0.51    2.19
  -5  12   5    3.35    1.42
  -5 -12   5    0.58    2.49
  -5  12   5    2.51    1.71
  -5 -12   5    2.29    1.96
  -5 -12   5    2.85    1.69
  -5  12   5    2.68    1.82
  -5  12   5    0.98    1.83
  -5 -12   5    5.10    3.96
  -5 -12   4   24.57    2.27
  -5 -12   4   18.23    2.63
  -5  12   4   21.22    1.90
  -5 -12   4   26.61    2.17
  -5 -12   4   23.33    1.93
  -5  12   4   23.68    1.99
  -5 -12   4   26.85    2.46
  -5 -12   4   28.07    4.14
  -5 -12   3   88.51    3.61
  -5  12   3   88.03    3.52
  -5 -12   3   87.18    3.92
  -5  12   3   92.61    3.40
  -5 -12   3   86.66    3.50
  -5  12   3   88.75    3.45
  -5 -12   3   87.22    3.72
  -5 -12   3   95.09    5.08
  -5  12   2  102.58    3.77
  -5 -12   2  105.14    3.96
  -5 -12   2   97.53    4.28
  -5  12   2  106.97    3.85
  -5 -12   2  100.67    3.92
  -5 -12   2  104.55    4.08
  -5  12   2  103.27    3.83
  -5 -12   2  106.12    5.26
  -5 -12   1    4.67    1.79
  -5  12   1    4.08    1.39
  -5 -12   1    4.59    2.09
  -5  12   1    3.43    1.68
  -5 -12   1    2.87    2.37
  -5  12   1    4.53    1.73
  -5  12   1    2.81    1.50
  -5 -12   1    5.84    3.33
  -5 -12   0    5.42    2.41
  -5  12   0    2.52    1.36
  -5 -12   0    3.87    2.18
  -5 -12   0    6.40    2.07
   5  12   0    1.62    3.80
  -5  12   0    3.51    2.18
  -5  12   0    6.16    1.81
  -5 -12  -1    4.46    2.44
  -5  12  -1    4.16    2.23
   5  12   1    4.63    3.79
  -5 -12  -1    4.04    2.06
  -5  12  -1    5.68    1.33
  -5 -12  -1    4.62    2.09
   5  12   2   56.03    4.65
  -5 -12  -2   63.78    3.03
  -5  12  -2   64.28    2.56
   5  12   3    4.57    3.84
  -5 -12  -3    2.24    2.07
  -5  12  -3    2.60    1.20
  -5  12  -4   12.34    1.74
  -5 -12  -4   15.59    2.13
   5  12   4   16.10    4.01
  -5  12  -4    8.22    3.52
   5  12   4   17.35    3.96
  -5  12  -5   18.17    2.31
  -5 -12  -5   21.35    3.60
  -5  12  -5   17.14    2.11
  -5 -12  -5   22.15    2.17
  -5  12  -5   18.60    1.75
  -5  12  -6   46.52    2.73
  -5 -12  -6   48.55    2.56
  -5  12  -6   44.88    2.20
  -5  12  -7    0.68    2.08
  -5 -12  -7    2.36    1.89
  -5  12  -7    0.37    2.14
  -5  12  -8   27.80    2.21
  -5 -12  -8   29.88    2.02
  -5  12  -8   26.00    1.66
  -5 -12  -9    5.89    1.59
  -5 -13  10   36.09    2.04
  -5 -13  10   34.73    2.35
  -5  13  10   28.99    1.98
  -5 -13   9    0.95    1.64
  -5 -13   9    0.07    1.68
  -5  13   9    1.33    1.69
  -5  13   9   -0.69    1.73
  -5 -13   8   -0.89    1.65
  -5 -13   8   -0.30    1.77
  -5  13   8    0.09    1.77
  -5 -13   8    1.41    2.89
  -5 -13   7   20.26    3.22
  -5  13   7   26.71    2.07
  -5 -13   7   28.03    2.14
  -5 -13   7   25.37    1.97
  -5  13   7   25.10    2.17
  -5  13   7   27.80    1.97
  -5 -13   7   30.01    2.34
  -5  13   7   23.10    1.60
  -5 -13   6    4.87    3.85
  -5 -13   6    4.97    3.12
  -5  13   6    6.33    1.78
  -5 -13   6    3.18    1.98
  -5 -13   6    1.19    1.73
  -5  13   6    4.68    1.81
  -5  13   6    2.58    1.92
  -5  13   6    3.84    1.40
  -5 -13   6    4.21    2.15
  -5  13   5    0.27    1.43
  -5 -13   5    3.14    2.17
  -5  13   5    0.15    1.74
  -5 -13   5   -0.51    2.46
  -5 -13   5   -0.45    1.96
  -5 -13   5    0.39    1.72
  -5  13   5    1.44    1.85
  -5 -13   5   -2.85    3.81
  -5 -13   4   11.16    2.39
  -5 -13   4    9.72    2.15
  -5 -13   4    9.58    1.78
  -5  13   4    7.77    1.76
  -5 -13   4    6.82    2.51
  -5  13   4   11.28    1.81
  -5 -13   4   16.21    3.88
  -5 -13   3    2.83    2.02
  -5 -13   3    0.37    2.27
  -5 -13   3    2.86    2.46
  -5 -13   3    1.59    1.73
  -5  13   3    2.90    1.69
  -5 -13   3    1.80    3.64
  -5 -13   2   -1.03    2.46
  -5  13   2    2.07    1.66
  -5 -13   2    2.84    1.73
  -5  13   2    4.27    1.64
  -5  13   2    4.74    1.44
  -5 -13   2    6.45    1.92
  -5 -13   2    3.54    2.21
  -5 -13   1    2.35    2.44
  -5  13   1    1.92    1.62
  -5  13   1    3.40    1.74
  -5 -13   1    3.15    1.74
  -5  13   1    2.78    1.53
  -5 -13   1    1.90    2.25
  -5 -13   1    2.85    1.76
  -5  13   1    3.30    1.46
  -5 -13   1    3.39    2.17
  -5 -13   0   12.84    2.52
   5  13   0   15.26    3.85
  -5  13   0   14.54    1.53
  -5 -13   0   13.72    2.23
  -5 -13   0   15.21    2.19
  -5  13   0   16.24    1.90
  -5 -13  -1   12.63    2.54
   5  13   1   10.88    3.80
  -5  13  -1    8.93    1.43
  -5 -13  -1    9.16    2.07
  -5 -13  -1   12.44    2.12
  -5  13  -1    9.94    1.92
  -5 -13  -2    1.28    2.50
  -5  13  -2    0.22    1.30
  -5 -13  -2    1.28    2.07
   5  13   2   -5.22    3.79
  -5 -13  -3  190.05    6.56
  -5  13  -3  193.73    6.34
   5  13   3  181.88    8.02
  -5 -13  -4   47.80    2.64
  -5  13  -4   46.54    2.36
  -5 -13  -5    5.11    1.95
  -5  13  -5    6.40    2.14
  -5  13  -5    3.80    1.52
  -5 -13  -6   -0.47    1.86
  -5  13  -6    0.09    2.05
  -5  13  -6    0.83    1.35
  -5  13  -7    0.82    1.94
  -5 -13  -7   -1.39    1.73
  -5 -13  -7    1.31    2.20
  -5  13  -8    5.13    1.80
  -5 -13  -8    3.77    1.96
  -5 -13  -8    4.08    1.60
  -5  13  -8    4.53    1.22
  -5 -14  10    4.71    1.38
  -5  14  10    5.85    1.50
  -5  14  10    4.08    1.40
  -5  14   9    7.30    1.65
  -5 -14   9    6.81    1.92
  -5 -14   9    6.75    1.55
  -5 -14   8    0.61    1.69
  -5 -14   8   -3.32    2.57
  -5  14   8    2.57    1.67
  -5 -14   7    2.43    2.74
  -5  14   7    3.75    1.68
  -5  14   7    3.11    1.84
  -5 -14   7    5.41    2.00
  -5 -14   6   10.02    2.94
  -5 -14   6   14.30    1.78
  -5  14   6   10.76    1.81
  -5  14   6   11.37    1.91
  -5  14   6   11.90    1.43
  -5 -14   6   18.05    2.13
  -5 -14   5   -0.45    2.98
  -5  14   5    1.62    1.73
  -5  14   5    3.89    1.83
  -5  14   5    0.94    1.42
  -5 -14   5    4.05    2.10
  -5 -14   5    3.52    1.72
  -5  14   4   23.02    1.95
  -5  14   4   25.75    1.99
  -5 -14   4   27.49    2.26
  -5 -14   4   22.12    1.97
  -5 -14   3    0.21    2.45
  -5 -14   3   -0.42    1.77
  -5  14   3    2.85    1.69
  -5  14   3    3.09    1.47
  -5 -14   3    0.39    1.98
  -5 -14   3    1.22    2.27
  -5 -14   2    2.82    2.46
  -5  14   2    4.40    1.71
  -5 -14   2    3.34    1.77
  -5  14   2    3.56    1.63
  -5 -14   2    4.50    2.34
  -5  14   2    6.40    1.49
  -5 -14   2    3.60    1.86
  -5 -14   2    4.89    2.26
  -5 -14   1   42.30    2.60
  -5  14   1   38.27    2.02
  -5 -14   1   34.69    2.84
  -5  14   1   40.23    2.22
  -5 -14   1   35.09    2.27
  -5  14   1   38.77    2.06
  -5 -14   1   41.81    2.62
   5  14  -1   29.97    3.98
   5  14   0   26.89    3.90
  -5 -14   0   28.90    2.72
  -5  14   0   29.93    1.98
  -5 -14   0   33.35    2.83
  -5  14   0   34.14    2.15
  -5 -14   0   33.56    2.45
  -5 -14   0   32.41    2.38
  -5  14   0   30.80    1.85
  -5 -14  -1   -0.67    2.47
  -5 -14  -1   -1.62    1.97
  -5  14  -1   -1.27    1.84
  -5 -14  -1    0.54    2.43
   5  14   1    2.79    3.54
  -5  14  -1    1.56    1.37
  -5 -14  -1   -1.07    2.10
  -5 -14  -2    3.89    2.50
  -5 -14  -2   -0.71    2.43
  -5  14  -2    4.38    1.88
  -5 -14  -2    1.95    2.03
  -5  14  -2    0.81    1.27
   5  14   2   -1.54    3.96
  -5 -14  -3   13.58    2.61
  -5 -14  -3   13.84    2.49
  -5  14  -3   18.39    2.01
  -5  14  -3   16.71    1.83
  -5 -14  -3   18.24    2.08
  -5  14  -3   17.34    1.34
  -5 -14  -4   13.11    2.46
  -5  14  -4   13.85    1.69
  -5 -14  -4   12.41    2.49
  -5 -14  -4   12.27    1.97
  -5  14  -5    1.36    1.47
  -5  14  -5    4.12    2.01
  -5 -14  -5   -1.72    2.31
  -5 -14  -5   -1.28    1.80
  -5  14  -6    6.53    1.33
  -5 -14  -6    6.52    2.19
  -5 -14  -6    6.79    1.75
  -5  14  -6    8.80    1.96
  -5  14  -7   32.72    2.15
  -5 -14  -7   32.69    1.89
  -5 -14  -7   30.82    2.29
  -5 -15   9    2.83    1.37
  -5  15   9    0.71    1.43
  -5 -15   8   41.17    2.08
  -5  15   8   45.75    2.19
  -5 -15   8   43.69    2.25
  -5 -15   7    1.65    1.57
  -5  15   7    0.12    1.58
  -5  15   7    1.73    1.67
  -5 -15   7    4.03    1.83
  -5 -15   6    5.28    2.46
  -5 -15   6    4.10    1.63
  -5  15   6    4.10    1.63
  -5  15   6    4.62    1.73
  -5 -15   6    3.28    1.94
  -5  15   6    2.23    1.26
  -5 -15   5   -3.57    2.74
  -5 -15   5    2.02    2.56
  -5 -15   5    1.63    1.67
  -5  15   5   -1.50    1.64
  -5  15   5    3.88    1.74
  -5  15   5    1.42    1.36
  -5 -15   5    0.96    1.95
  -5 -15   4    6.23    2.65
  -5 -15   4    2.53    1.72
  -5  15   4    2.78    1.74
  -5 -15   4    5.60    1.97
  -5 -15   3    1.25    2.64
  -5 -15   3   -0.03    1.71
  -5 -15   3    0.12    2.33
  -5  15   3    0.42    1.65
  -5  15   3   -1.25    1.46
  -5 -15   3   -0.22    1.89
  -5 -15   2    4.50    2.66
  -5 -15   2    3.44    2.39
  -5 -15   2    1.38    1.78
  -5  15   2    3.01    1.60
  -5  15   2    5.39    1.47
  -5 -15   2    4.76    2.25
  -5 -15   2    3.17    1.80
  -5 -15   2    3.24    2.25
  -5 -15   1   12.78    2.43
  -5  15   1   13.50    1.80
  -5 -15   1   12.24    1.84
  -5 -15   1   16.44    2.68
  -5  15   1   11.68    1.53
  -5 -15   1   13.16    2.21
  -5 -15   1   11.76    2.23
  -5 -15   0   25.50    2.77
  -5 -15   0   23.90    2.54
  -5  15   0   26.12    2.00
  -5 -15   0   24.85    2.01
  -5 -15   0   26.06    2.34
  -5 -15   0   25.65    2.24
  -5  15   0   24.01    1.69
  -5  15  -1    0.46    1.76
  -5  15  -1   -1.92    1.53
  -5 -15  -1   -0.68    2.32
  -5 -15  -1    0.52    2.54
  -5  15  -1    0.84    1.36
  -5 -15  -1    1.16    2.01
  -5 -15  -2   42.37    2.91
  -5 -15  -2   37.18    2.75
  -5  15  -2   44.94    2.34
  -5 -15  -2   41.67    2.46
  -5  15  -2   40.90    1.95
  -5 -15  -3    8.82    2.31
  -5  15  -3   13.88    1.83
  -5  15  -3   12.26    1.71
  -5 -15  -3   10.62    2.41
  -5 -15  -3   10.43    1.93
  -5 -15  -4    2.62    2.23
  -5 -15  -4    0.37    2.17
  -5  15  -4   -0.78    1.70
  -5  15  -4    0.37    1.51
   5  15   4    2.08    1.34
  -5 -15  -4    2.34    1.74
  -5 -15  -5    1.63    2.07
  -5  15  -5   -0.99    1.36
   5  15   5   -1.36    1.38
  -5 -15  -5    0.79    1.64
  -5 -15  -5   -0.99    2.03
  -5 -15  -6   14.47    1.58
   5  15   6    8.52    1.45
   5  15   6    9.55    1.37
  -5 -15  -6   15.55    2.01
  -5 -15  -6   13.89    1.94
  -5 -15  -7    2.31    1.71
  -5 -15  -7    2.21    1.67
   5  15   7    0.28    1.13
   5  15   7    1.43    1.22
  -5 -15  -7   -1.29    1.31
  -5  16   8    3.96    1.40
  -5 -16   8    2.65    1.29
  -5  16   8    3.03    1.31
  -5 -16   7    8.28    1.50
  -5  16   7    7.67    1.45
  -5  16   7    9.86    1.55
  -5 -16   7    8.74    1.66
  -5 -16   6    0.08    2.22
  -5  16   6    1.44    1.58
  -5 -16   6   -1.43    1.74
  -5 -16   6   -0.27    1.49
  -5 -16   5    2.76    2.33
  -5  16   5    3.32    1.63
  -5  16   5    2.83    1.28
  -5 -16   5    2.29    1.79
  -5 -16   5    1.64    1.59
  -5 -16   4    3.60    2.41
  -5 -16   4    1.07    1.63
  -5  16   4    4.53    1.64
  -5 -16   4    5.22    2.18
  -5 -16   4    3.29    1.84
  -5 -16   3    0.14    2.49
  -5 -16   3   -0.68    1.65
  -5 -16   3   -0.17    2.12
  -5  16   3    0.33    1.54
  -5 -16   3    0.66    2.18
  -5  16   3   -0.04    1.38
  -5 -16   3   -0.32    1.74
  -5 -16   2   16.02    2.59
  -5 -16   2   13.65    1.78
  -5  16   2   10.90    1.58
  -5 -16   2   16.39    2.15
  -5  16   2   14.49    1.52
  -5 -16   2   10.11    2.22
  -5 -16   1   24.57    2.67
  -5 -16   1   18.01    2.34
  -5 -16   1   21.08    2.23
  -5 -16   1   27.37    2.21
  -5  16   1   23.13    1.65
  -5 -16   0   42.98    2.84
  -5 -16   0   32.34    2.56
  -5  16   0   42.74    2.19
  -5 -16   0   35.16    2.16
  -5 -16   0   37.80    2.42
  -5  16   0   37.57    1.92
  -5 -16  -1   25.52    2.57
  -5 -16  -1   20.69    2.31
  -5  16  -1   25.02    1.89
  -5 -16  -1   23.10    1.86
  -5 -16  -1   19.98    2.10
  -5  16  -1   22.50    1.55
  -5 -16  -2   13.31    2.34
  -5 -16  -2   15.78    2.12
  -5  16  -2   17.65    1.78
  -5 -16  -2   15.12    1.70
  -5  16  -2   13.21    1.72
  -5 -16  -2   14.26    1.89
  -5  16  -2   13.34    1.32
  -5 -16  -3   17.53    2.13
  -5  16  -3   19.90    1.77
  -5  16  -3   23.80    1.73
  -5 -16  -3   18.26    1.88
  -5 -16  -3   19.53    2.31
  -5 -16  -4   32.17    2.27
  -5  16  -4   36.43    2.01
  -5  16  -4   38.19    1.91
  -5 -16  -4   34.15    2.02
  -5 -16  -4   38.88    2.41
  -5 -16  -5   17.33    1.86
  -5  16  -5   21.96    1.40
  -5  16  -5   21.47    1.61
  -5 -16  -5   23.08    1.56
  -5 -16  -5   22.60    2.01
  -5  17   6   -0.56    1.41
  -5 -17   6    2.92    1.69
  -5 -17   6    0.65    1.49
  -5 -17   6   -1.55    1.39
  -5 -17   5   -1.91    2.08
  -5  17   5    0.73    1.48
  -5  17   5    0.93    1.15
  -5 -17   5    4.14    1.81
  -5 -17   5    1.86    1.56
  -5 -17   5   -1.18    1.38
  -5 -17   4   11.38    2.23
  -5  17   4    7.92    1.49
  -5 -17   4   12.44    1.92
  -5 -17   4   11.22    1.64
  -5  17   4    9.14    1.22
  -5 -17   4    7.73    1.50
  -5 -17   3   18.99    2.37
  -5  17   3   11.72    1.54
  -5  17   3   18.22    1.45
  -5 -17   3   16.41    1.65
  -5 -17   3   16.09    2.00
  -5  17   3   15.31    1.42
  -5 -17   2   15.68    1.66
  -5 -17   2   18.78    2.37
  -5  17   2   14.76    1.44
  -5 -17   1    1.56    1.53
  -5 -17   1    0.12    1.84
  -5 -17   1    2.67    2.28
  -5  17   1   -1.20    1.29
  -5 -17   0   23.81    2.39
  -5 -17   0   17.98    1.99
  -5 -17   0   19.12    1.72
  -5 -17   0   19.95    1.94
  -5  17   0   19.33    1.49
  -5 -17  -1    9.52    1.84
  -5  17  -1   14.21    1.60
  -5 -17  -1   13.94    1.58
  -5  17  -1   11.50    1.59
  -5 -17  -1   13.97    2.20
  -5  17  -1   12.75    1.30
  -5 -17  -1   13.80    1.75
  -5 -17  -2    0.10    1.75
  -5  17  -2    2.97    1.45
  -5  17  -2   -0.62    1.46
  -5 -17  -2    2.52    2.08
  -5 -17  -2   -0.40    1.60
  -5 -17  -3    6.11    1.65
  -5  17  -3    7.12    1.45
  -5  17  -3    8.16    1.44
  -5 -17  -3   10.26    1.96
  -5 -17  -3    6.34    1.50
  -5  17  -4    0.71    1.24
  -5  17  -4    4.31    1.34
  -5 -17  -4    2.64    1.42
  -5 -17  -4    6.30    1.77
  -5  18   4   -0.27    1.25
  -5 -18   4    1.26    1.88
  -5 -18   4    1.98    1.24
  -5  18   3   24.97    1.47
  -5  18   3   27.66    1.46
  -5 -18   3   22.83    1.59
  -5  18   3   24.24    1.47
  -5  18   2    1.07    1.23
  -5 -18   2    0.68    1.33
  -5  18   2   -0.22    1.14
  -5 -18   2   -1.22    1.96
  -5  18   1   -0.01    1.29
  -5  18   1    0.34    1.13
  -5 -18   1   -2.12    2.03
  -5  18   0    6.21    1.17
  -5 -18   0    5.62    1.97
  -5 -18  -1    7.66    1.90
  -5  18  -1    4.27    1.33
  -5 -18  -2   -0.07    1.78
  -5  18  -2   -0.75    1.27
  -6   0  14    7.57    2.03
  -6   0  13    0.68    1.91
  -6   0  13   -0.53    1.43
  -6   0  13    1.48    2.25
  -6   0  12  222.48    7.35
  -6   0  12  211.21    7.60
  -6   0  11   -0.81    2.14
  -6   0  11   -0.85    1.98
  -6   0  11   -1.20    3.07
  -6   0  11   -0.82    1.70
  -6   0  11   -0.44    2.56
  -6   0  10    7.24    1.90
  -6   0  10    6.57    2.11
  -6   0  10    6.15    1.99
  -6   0  10    4.53    3.10
  -6   0  10    7.66    1.72
  -6   0  10    5.31    2.48
  -6   0   9    1.54    1.83
  -6   0   9    4.88    2.45
  -6   0   9    1.02    2.34
  -6   0   9    3.17    2.72
  -6   0   9   -1.40    1.87
  -6   0   9   -0.04    3.00
  -6   0   9   -2.84    1.59
  -6   0   8   22.51    3.30
  -6   0   8   30.14    1.80
  -6   0   8   24.68    2.06
  -6   0   8   28.64    2.52
  -6   0   8   30.45    2.41
  -6   0   8   31.27    2.74
  -6   0   8   28.95    2.28
  -6   0   8   22.33    2.12
  -6   0   8   28.55    2.89
  -6   0   7    1.51    1.39
  -6   0   7   -0.28    2.87
  -6   0   7    1.83    1.66
  -6   0   7   -0.38    1.62
  -6   0   7   -1.13    1.99
  -6   0   7    1.16    1.88
[truncated: 326,767 more chars]
